# Supplementary material for: Individual and institutional factors associated with functional disability in nursing home residents: An observational study with multilevel analysis
Source: PLoS One. 2017 Aug 28;12(8):e0183945. doi: 10.1371/journal.pone.0183945 (PMC5573540; doi:10.1371/journal.pone.0183945)
Supplement: S1 Dataset — (XLSX) [file pone.0183945.s001.xlsx]

## Sheet: Hoja1
ID	Edad	Sexo	Resid	Nrstes	PP	CapPue	Relig	Barthel	Nrstes.cat.num	Nrstes.cat	Sexo.num	PP.num	CapPue.num	Relig.num	Edad	Edad.num	Barthel.cat	Barthel.cat.num	SPH	MAC
1	87	M	1	120	Pu	Cap	NR	97	4	L	2	1	1	2	85-89	5	ESCASA	1	1	1
2	87	V	1	120	Pu	Cap	NR	11	4	L	1	1	1	2	85-89	5	TOTAL	4	0.5	1
3	83	V	1	120	Pu	Cap	NR	80	4	L	1	1	1	2	80-84	4	MODERADA	2	1	1
4	85	M	1	120	Pu	Cap	NR	98	4	L	2	1	1	2	85-89	5	ESCASA	1	1	1
5	83	V	1	120	Pu	Cap	NR	92	4	L	1	1	1	2	80-84	4	ESCASA	1	1	1
6	90	M	1	120	Pu	Cap	NR	4	4	L	2	1	1	2	90 o más	6	TOTAL	4	0.5	0
7	78	M	1	120	Pu	Cap	NR	18	4	L	2	1	1	2	75-79	3	TOTAL	4	2	1
8	93	V	1	120	Pu	Cap	NR	98	4	L	1	1	1	2	90 o más	6	ESCASA	1	0.5	1
9	73	V	1	120	Pu	Cap	NR	100	4	L	1	1	1	2	70-74	2	INDEP	0	2	1
10	95	M	1	120	Pu	Cap	NR	66	4	L	2	1	1	2	90 o más	6	MODERADA	2	0.5	0
11	89	M	1	120	Pu	Cap	NR	50	4	L	2	1	1	2	85-89	5	SEVERA	3	2	1
12	84	V	1	120	Pu	Cap	NR	58	4	L	1	1	1	2	80-84	4	SEVERA	3	0.5	1
13	77	V	1	120	Pu	Cap	NR	95	4	L	1	1	1	2	75-79	3	ESCASA	1	1	1
14	70	V	1	120	Pu	Cap	NR	97	4	L	1	1	1	2	70-74	2	ESCASA	1	1	1
15	89	M	1	120	Pu	Cap	NR	41	4	L	2	1	1	2	85-89	5	SEVERA	3	0.5	1
16	82	V	1	120	Pu	Cap	NR	77	4	L	1	1	1	2	80-84	4	MODERADA	2	0.5	1
17	89	M	1	120	Pu	Cap	NR	57	4	L	2	1	1	2	85-89	5	SEVERA	3	1	1
18	85	M	1	120	Pu	Cap	NR	90	4	L	2	1	1	2	85-89	5	MODERADA	2	0	1
19	78	V	1	120	Pu	Cap	NR	10	4	L	1	1	1	2	75-79	3	TOTAL	4	1	1
20	72	V	1	120	Pu	Cap	NR	32	4	L	1	1	1	2	70-74	2	SEVERA	3	0	1
21	77	M	1	120	Pu	Cap	NR	42	4	L	2	1	1	2	75-79	3	SEVERA	3	2	1
23	65	M	1	120	Pu	Cap	NR	94	4	L	2	1	1	2	65-69	1	ESCASA	1	2	1
24	87	M	1	120	Pu	Cap	NR	59	4	L	2	1	1	2	85-89	5	SEVERA	3	0	1
25	77	M	1	120	Pu	Cap	NR	79	4	L	2	1	1	2	75-79	3	MODERADA	2	1	1
26	86	M	1	120	Pu	Cap	NR	100	4	L	2	1	1	2	85-89	5	INDEP	0	2	1
27	81	M	1	120	Pu	Cap	NR	91	4	L	2	1	1	2	80-84	4	ESCASA	1	2	1
28	74	V	1	120	Pu	Cap	NR	95	4	L	1	1	1	2	70-74	2	ESCASA	1	1	1
29	73	M	1	120	Pu	Cap	NR	47	4	L	2	1	1	2	70-74	2	SEVERA	3	0	1
30	75	M	1	120	Pu	Cap	NR	92	4	L	2	1	1	2	75-79	3	ESCASA	1	2	1
31	80	M	1	120	Pu	Cap	NR	71	4	L	2	1	1	2	80-84	4	MODERADA	2	0	1
32	88	V	1	120	Pu	Cap	NR	14	4	L	1	1	1	2	85-89	5	TOTAL	4	1	1
33	85	V	1	120	Pu	Cap	NR	10	4	L	1	1	1	2	85-89	5	TOTAL	4	1	1
34	69	V	1	120	Pu	Cap	NR	42	4	L	1	1	1	2	65-69	1	SEVERA	3	1	1
36	69	M	1	120	Pu	Cap	NR	100	4	L	2	1	1	2	65-69	1	INDEP	0	0.5	1
38	89	V	1	120	Pu	Cap	NR	92	4	L	1	1	1	2	85-89	5	ESCASA	1	0.5	1
39	68	V	1	120	Pu	Cap	NR	100	4	L	1	1	1	2	65-69	1	INDEP	0	2	1
40	79	V	1	120	Pu	Cap	NR	100	4	L	1	1	1	2	75-79	3	INDEP	0	1	1
41	77	M	1	120	Pu	Cap	NR	62	4	L	2	1	1	2	75-79	3	MODERADA	2	1	1
42	77	V	1	120	Pu	Cap	NR	100	4	L	1	1	1	2	75-79	3	INDEP	0	2	1
43	73	V	1	120	Pu	Cap	NR	97	4	L	1	1	1	2	70-74	2	ESCASA	1	2	1
44	69	V	1	120	Pu	Cap	NR	96	4	L	1	1	1	2	65-69	1	ESCASA	1	1	1
45	82	V	1	120	Pu	Cap	NR	80	4	L	1	1	1	2	80-84	4	MODERADA	2	2	1
46	69	M	1	120	Pu	Cap	NR	16	4	L	2	1	1	2	65-69	1	TOTAL	4	0	1
47	93	V	1	120	Pu	Cap	NR	40	4	L	1	1	1	2	90 o más	6	SEVERA	3	0.5	1
48	84	M	1	120	Pu	Cap	NR	60	4	L	2	1	1	2	80-84	4	SEVERA	3	2	1
49	93	M	1	120	Pu	Cap	NR	80	4	L	2	1	1	2	90 o más	6	MODERADA	2	2	0
50	76	V	1	120	Pu	Cap	NR	100	4	L	1	1	1	2	75-79	3	INDEP	0	1	1
51	76	M	1	120	Pu	Cap	NR	0	4	L	2	1	1	2	75-79	3	TOTAL	4	1	1
52	80	V	1	120	Pu	Cap	NR	25	4	L	1	1	1	2	80-84	4	SEVERA	3	0.5	1
53	85	V	1	120	Pu	Cap	NR	86	4	L	1	1	1	2	85-89	5	MODERADA	2	2	1
54	85	M	1	120	Pu	Cap	NR	98	4	L	2	1	1	2	85-89	5	ESCASA	1	2	1
55	77	V	1	120	Pu	Cap	NR	95	4	L	1	1	1	2	75-79	3	ESCASA	1	1	1
56	75	V	1	120	Pu	Cap	NR	100	4	L	1	1	1	2	75-79	3	INDEP	0	1	1
57	74	V	1	120	Pu	Cap	NR	98	4	L	1	1	1	2	70-74	2	ESCASA	1	0.5	1
58	81	V	1	120	Pu	Cap	NR	71	4	L	1	1	1	2	80-84	4	MODERADA	2	0.5	1
59	70	V	1	120	Pu	Cap	NR	98	4	L	1	1	1	2	70-74	2	ESCASA	1	1	1
60	83	V	1	120	Pu	Cap	NR	95	4	L	1	1	1	2	80-84	4	ESCASA	1	0.5	1
61	74	V	1	120	Pu	Cap	NR	98	4	L	1	1	1	2	70-74	2	ESCASA	1	2	1
62	84	M	1	120	Pu	Cap	NR	83	4	L	2	1	1	2	80-84	4	MODERADA	2	2	1
63	87	M	1	120	Pu	Cap	NR	32	4	L	2	1	1	2	85-89	5	SEVERA	3	0.5	1
64	84	M	1	120	Pu	Cap	NR	53	4	L	2	1	1	2	80-84	4	SEVERA	3	0.5	1
65	75	M	1	120	Pu	Cap	NR	19	4	L	2	1	1	2	75-79	3	TOTAL	4	0	1
66	79	M	1	120	Pu	Cap	NR	0	4	L	2	1	1	2	75-79	3	TOTAL	4	0.5	1
67	88	V	1	120	Pu	Cap	NR	100	4	L	1	1	1	2	85-89	5	INDEP	0	2	1
68	84	M	1	120	Pu	Cap	NR	23	4	L	2	1	1	2	80-84	4	SEVERA	3	0	1
69	74	V	1	120	Pu	Cap	NR	85	4	L	1	1	1	2	70-74	2	MODERADA	2	1	1
70	85	M	1	120	Pu	Cap	NR	98	4	L	2	1	1	2	85-89	5	ESCASA	1	1	1
72	71	V	2	66	Pr	Pue	NR	98	3	M	1	2	2	2	70-74	2	ESCASA	1	2	1
73	85	M	2	66	Pr	Pue	NR	90	3	M	2	2	2	2	85-89	5	MODERADA	2	2	1
74	91	M	2	66	Pr	Pue	NR	89	3	M	2	2	2	2	90 o más	6	MODERADA	2	2	1
75	86	M	2	66	Pr	Pue	NR	96	3	M	2	2	2	2	85-89	5	ESCASA	1	1	1
76	76	M	2	66	Pr	Pue	NR	49	3	M	2	2	2	2	75-79	3	SEVERA	3	1	1
77	80	M	2	66	Pr	Pue	NR	76	3	M	2	2	2	2	80-84	4	MODERADA	2	0	1
78	88	V	2	66	Pr	Pue	NR	38	3	M	1	2	2	2	85-89	5	SEVERA	3	0.5	1
80	87	M	2	66	Pr	Pue	NR	54	3	M	2	2	2	2	85-89	5	SEVERA	3	0.5	1
81	86	V	2	66	Pr	Pue	NR	42	3	M	1	2	2	2	85-89	5	SEVERA	3	1	1
82	80	V	2	66	Pr	Pue	NR	59	3	M	1	2	2	2	80-84	4	SEVERA	3	0.5	1
83	89	V	2	66	Pr	Pue	NR	6	3	M	1	2	2	2	85-89	5	TOTAL	4	1	1
84	88	M	2	66	Pr	Pue	NR	86	3	M	2	2	2	2	85-89	5	MODERADA	2	1	1
85	89	M	2	66	Pr	Pue	NR	15	3	M	2	2	2	2	85-89	5	TOTAL	4	2	1
86	65	M	2	66	Pr	Pue	NR	100	3	M	2	2	2	2	65-69	1	INDEP	0	0.5	1
87	90	M	2	66	Pr	Pue	NR	38	3	M	2	2	2	2	90 o más	6	SEVERA	3	1	1
88	82	M	2	66	Pr	Pue	NR	37	3	M	2	2	2	2	80-84	4	SEVERA	3	2	1
89	81	M	3	130	Pr	Cap	R	98	4	L	2	2	1	1	80-84	4	ESCASA	1	2	1
90	80	M	3	130	Pr	Cap	R	92	4	L	2	2	1	1	80-84	4	ESCASA	1	1	1
91	90	M	3	130	Pr	Cap	R	99	4	L	2	2	1	1	90 o más	6	ESCASA	1	2	0.5
92	75	M	3	130	Pr	Cap	R	95	4	L	2	2	1	1	75-79	3	ESCASA	1	1	1
93	73	M	3	130	Pr	Cap	R	96	4	L	2	2	1	1	70-74	2	ESCASA	1	1	1
94	77	M	3	130	Pr	Cap	R	98	4	L	2	2	1	1	75-79	3	ESCASA	1	1	1
95	83	M	3	130	Pr	Cap	R	97	4	L	2	2	1	1	80-84	4	ESCASA	1	2	0.5
96	70	M	3	130	Pr	Cap	R	92	4	L	2	2	1	1	70-74	2	ESCASA	1	2	1
97	90	M	3	130	Pr	Cap	R	98	4	L	2	2	1	1	90 o más	6	ESCASA	1	2	1
98	88	M	3	130	Pr	Cap	R	100	4	L	2	2	1	1	85-89	5	INDEP	0	2	1
99	90	M	3	130	Pr	Cap	R	86	4	L	2	2	1	1	90 o más	6	MODERADA	2	0.5	1
100	84	M	3	130	Pr	Cap	R	88	4	L	2	2	1	1	80-84	4	MODERADA	2	1	1
101	81	M	3	130	Pr	Cap	R	96	4	L	2	2	1	1	80-84	4	ESCASA	1	0	1
102	91	M	3	130	Pr	Cap	R	80	4	L	2	2	1	1	90 o más	6	MODERADA	2	2	1
103	84	M	3	130	Pr	Cap	R	92	4	L	2	2	1	1	80-84	4	ESCASA	1	2	1
104	83	M	3	130	Pr	Cap	R	93	4	L	2	2	1	1	80-84	4	ESCASA	1	1	1
105	83	M	3	130	Pr	Cap	R	99	4	L	2	2	1	1	80-84	4	ESCASA	1	0.5	1
106	78	M	3	130	Pr	Cap	R	91	4	L	2	2	1	1	75-79	3	ESCASA	1	1	1
107	90	M	3	130	Pr	Cap	R	89	4	L	2	2	1	1	90 o más	6	MODERADA	2	2	0.5
108	84	M	3	130	Pr	Cap	R	95	4	L	2	2	1	1	80-84	4	ESCASA	1	2	1
109	87	M	3	130	Pr	Cap	R	96	4	L	2	2	1	1	85-89	5	ESCASA	1	1	1
110	78	M	3	130	Pr	Cap	R	100	4	L	2	2	1	1	75-79	3	INDEP	0	0.5	1
111	91	M	3	130	Pr	Cap	R	100	4	L	2	2	1	1	90 o más	6	INDEP	0	2	1
112	82	M	3	130	Pr	Cap	R	91	4	L	2	2	1	1	80-84	4	ESCASA	1	2	1
113	81	M	3	130	Pr	Cap	R	61	4	L	2	2	1	1	80-84	4	MODERADA	2	0	1
114	91	M	3	130	Pr	Cap	R	95	4	L	2	2	1	1	90 o más	6	ESCASA	1	2	1
115	80	M	3	130	Pr	Cap	R	87	4	L	2	2	1	1	80-84	4	MODERADA	2	2	1
116	82	M	3	130	Pr	Cap	R	100	4	L	2	2	1	1	80-84	4	INDEP	0	1	1
117	92	M	3	130	Pr	Cap	R	89	4	L	2	2	1	1	90 o más	6	MODERADA	2	1	1
118	83	M	3	130	Pr	Cap	R	92	4	L	2	2	1	1	80-84	4	ESCASA	1	1	1
119	72	M	3	130	Pr	Cap	R	100	4	L	2	2	1	1	70-74	2	INDEP	0	1	1
120	86	V	4	47	Pr	Pue	NR	72	2	P	1	2	2	2	85-89	5	MODERADA	2	1	1
121	79	V	4	47	Pr	Pue	NR	92	2	P	1	2	2	2	75-79	3	ESCASA	1	1	1
122	82	M	4	47	Pr	Pue	NR	49	2	P	2	2	2	2	80-84	4	SEVERA	3	1	1
123	85	M	4	47	Pr	Pue	NR	69	2	P	2	2	2	2	85-89	5	MODERADA	2	1	1
124	92	V	4	47	Pr	Pue	NR	100	2	P	1	2	2	2	90 o más	6	INDEP	0	1	1
125	76	M	4	47	Pr	Pue	NR	72	2	P	2	2	2	2	75-79	3	MODERADA	2	1	1
126	81	M	4	47	Pr	Pue	NR	82	2	P	2	2	2	2	80-84	4	MODERADA	2	1	1
127	90	M	4	47	Pr	Pue	NR	90	2	P	2	2	2	2	90 o más	6	MODERADA	2	0.5	0
128	83	V	4	47	Pr	Pue	NR	82	2	P	1	2	2	2	80-84	4	MODERADA	2	0.5	1
129	69	M	4	47	Pr	Pue	NR	82	2	P	2	2	2	2	65-69	1	MODERADA	2	0.5	1
130	73	M	4	47	Pr	Pue	NR	82	2	P	2	2	2	2	70-74	2	MODERADA	2	1	1
131	86	V	4	47	Pr	Pue	NR	57	2	P	1	2	2	2	85-89	5	SEVERA	3	0.5	1
132	78	V	4	47	Pr	Pue	NR	55	2	P	1	2	2	2	75-79	3	SEVERA	3	0.5	1
133	73	V	4	47	Pr	Pue	NR	80	2	P	1	2	2	2	70-74	2	MODERADA	2	1	1
134	72	M	4	47	Pr	Pue	NR	65	2	P	2	2	2	2	70-74	2	MODERADA	2	0.5	1
135	84	M	4	47	Pr	Pue	NR	72	2	P	2	2	2	2	80-84	4	MODERADA	2	0.5	1
136	85	M	4	47	Pr	Pue	NR	90	2	P	2	2	2	2	85-89	5	MODERADA	2	0.5	1
137	93	M	5	35	Pr	Pue	NR	33	2	P	2	2	2	2	90 o más	6	SEVERA	3	1	1
139	73	V	5	35	Pr	Pue	NR	35	2	P	1	2	2	2	70-74	2	SEVERA	3	1	1
140	75	V	5	35	Pr	Pue	NR	97	2	P	1	2	2	2	75-79	3	ESCASA	1	1	1
141	89	V	5	35	Pr	Pue	NR	66	2	P	1	2	2	2	85-89	5	MODERADA	2	2	1
142	97	M	5	35	Pr	Pue	NR	89	2	P	2	2	2	2	90 o más	6	MODERADA	2	2	1
143	78	M	5	35	Pr	Pue	NR	89	2	P	2	2	2	2	75-79	3	MODERADA	2	0.5	1
144	85	V	5	35	Pr	Pue	NR	85	2	P	1	2	2	2	85-89	5	MODERADA	2	0.5	1
145	77	M	5	35	Pr	Pue	NR	94	2	P	2	2	2	2	75-79	3	ESCASA	1	0	1
146	69	V	5	35	Pr	Pue	NR	65	2	P	1	2	2	2	65-69	1	MODERADA	2	2	1
147	72	M	5	35	Pr	Pue	NR	95	2	P	2	2	2	2	70-74	2	ESCASA	1	1	1
148	82	V	5	35	Pr	Pue	NR	84	2	P	1	2	2	2	80-84	4	MODERADA	2	0.5	1
149	80	M	5	35	Pr	Pue	NR	97	2	P	2	2	2	2	80-84	4	ESCASA	1	2	1
150	83	M	5	35	Pr	Pue	NR	99	2	P	2	2	2	2	80-84	4	ESCASA	1	2	1
151	86	M	5	35	Pr	Pue	NR	74	2	P	2	2	2	2	85-89	5	MODERADA	2	1	1
152	84	V	6	43	Pr	Pue	NR	96	2	P	1	2	2	2	80-84	4	ESCASA	1	1	1
153	89	V	6	43	Pr	Pue	NR	94	2	P	1	2	2	2	85-89	5	ESCASA	1	1	1
154	72	V	6	43	Pr	Pue	NR	94	2	P	1	2	2	2	70-74	2	ESCASA	1	2	1
155	83	V	6	43	Pr	Pue	NR	100	2	P	1	2	2	2	80-84	4	INDEP	0	2	1
156	78	M	6	43	Pr	Pue	NR	96	2	P	2	2	2	2	75-79	3	ESCASA	1	1	1
157	87	M	6	43	Pr	Pue	NR	67	2	P	2	2	2	2	85-89	5	MODERADA	2	2	1
158	79	M	6	43	Pr	Pue	NR	58	2	P	2	2	2	2	75-79	3	SEVERA	3	1	1
159	82	V	6	43	Pr	Pue	NR	54	2	P	1	2	2	2	80-84	4	SEVERA	3	1	0.5
160	94	M	6	43	Pr	Pue	NR	54	2	P	2	2	2	2	90 o más	6	SEVERA	3	2	1
161	86	M	6	43	Pr	Pue	NR	96	2	P	2	2	2	2	85-89	5	ESCASA	1	2	1
162	84	V	6	43	Pr	Pue	NR	100	2	P	1	2	2	2	80-84	4	INDEP	0	2	1
163	88	V	6	43	Pr	Pue	NR	79	2	P	1	2	2	2	85-89	5	MODERADA	2	1	1
164	77	M	7	79	Pr	Pue	R	86	3	M	2	2	2	1	75-79	3	MODERADA	2	2	1
165	85	M	7	79	Pr	Pue	R	68	3	M	2	2	2	1	85-89	5	MODERADA	2	2	1
166	77	V	7	79	Pr	Pue	R	90	3	M	1	2	2	1	75-79	3	MODERADA	2	0.5	1
167	88	V	7	79	Pr	Pue	R	16	3	M	1	2	2	1	85-89	5	TOTAL	4	1	1
168	85	V	7	79	Pr	Pue	R	95	3	M	1	2	2	1	85-89	5	ESCASA	1	2	1
169	66	V	7	79	Pr	Pue	R	100	3	M	1	2	2	1	65-69	1	INDEP	0	1	1
170	75	V	7	79	Pr	Pue	R	99	3	M	1	2	2	1	75-79	3	ESCASA	1	2	1
171	80	M	7	79	Pr	Pue	R	5	3	M	2	2	2	1	80-84	4	TOTAL	4	0.5	1
172	86	V	7	79	Pr	Pue	R	98	3	M	1	2	2	1	85-89	5	ESCASA	1	2	1
173	82	V	7	79	Pr	Pue	R	9	3	M	1	2	2	1	80-84	4	TOTAL	4	0.5	1
174	69	M	7	79	Pr	Pue	R	91	3	M	2	2	2	1	65-69	1	ESCASA	1	2	1
175	83	M	7	79	Pr	Pue	R	88	3	M	2	2	2	1	80-84	4	MODERADA	2	0.5	0
176	87	M	7	79	Pr	Pue	R	99	3	M	2	2	2	1	85-89	5	ESCASA	1	2	1
177	73	M	7	79	Pr	Pue	R	99	3	M	2	2	2	1	70-74	2	ESCASA	1	2	1
178	93	M	7	79	Pr	Pue	R	61	3	M	2	2	2	1	90 o más	6	MODERADA	2	1	1
179	83	M	7	79	Pr	Pue	R	94	3	M	2	2	2	1	80-84	4	ESCASA	1	0.5	0.5
180	89	V	7	79	Pr	Pue	R	100	3	M	1	2	2	1	85-89	5	INDEP	0	0.5	1
181	86	V	7	79	Pr	Pue	R	67	3	M	1	2	2	1	85-89	5	MODERADA	2	0.5	1
182	77	M	7	79	Pr	Pue	R	98	3	M	2	2	2	1	75-79	3	ESCASA	1	2	1
183	74	M	7	79	Pr	Pue	R	85	3	M	2	2	2	1	70-74	2	MODERADA	2	0.5	1
184	80	M	7	79	Pr	Pue	R	88	3	M	2	2	2	1	80-84	4	MODERADA	2	2	1
185	85	M	7	79	Pr	Pue	R	37	3	M	2	2	2	1	85-89	5	SEVERA	3	0.5	1
186	87	V	7	79	Pr	Pue	R	98	3	M	1	2	2	1	85-89	5	ESCASA	1	2	1
187	78	V	7	79	Pr	Pue	R	100	3	M	1	2	2	1	75-79	3	INDEP	0	2	1
188	83	V	7	79	Pr	Pue	R	24	3	M	1	2	2	1	80-84	4	SEVERA	3	1	1
189	84	M	8	40	Pr	Cap	R	80	2	P	2	2	1	1	80-84	4	MODERADA	2	0.5	1
190	70	V	8	40	Pr	Cap	R	98	2	P	1	2	1	1	70-74	2	ESCASA	1	2	1
191	78	V	8	40	Pr	Cap	R	30	2	P	1	2	1	1	75-79	3	SEVERA	3	0	1
192	66	V	8	40	Pr	Cap	R	21	2	P	1	2	1	1	65-69	1	SEVERA	3	1	1
193	69	V	8	40	Pr	Cap	R	93	2	P	1	2	1	1	65-69	1	ESCASA	1	2	1
194	66	V	8	40	Pr	Cap	R	83	2	P	1	2	1	1	65-69	1	MODERADA	2	0	1
195	85	M	8	40	Pr	Cap	R	98	2	P	2	2	1	1	85-89	5	ESCASA	1	2	1
196	94	M	8	40	Pr	Cap	R	100	2	P	2	2	1	1	90 o más	6	INDEP	0	2	1
197	81	V	8	40	Pr	Cap	R	94	2	P	1	2	1	1	80-84	4	ESCASA	1	2	1
198	82	M	8	40	Pr	Cap	R	48	2	P	2	2	1	1	80-84	4	SEVERA	3	1	1
199	91	M	9	30	Pr	Pue	R	11	2	P	2	2	2	1	90 o más	6	TOTAL	4	1	1
200	88	M	9	30	Pr	Pue	R	78	2	P	2	2	2	1	85-89	5	MODERADA	2	0	1
201	86	M	9	30	Pr	Pue	R	50	2	P	2	2	2	1	85-89	5	SEVERA	3	1	1
202	88	M	9	30	Pr	Pue	R	85	2	P	2	2	2	1	85-89	5	MODERADA	2	2	1
203	95	M	9	30	Pr	Pue	R	97	2	P	2	2	2	1	90 o más	6	ESCASA	1	2	1
204	88	V	9	30	Pr	Pue	R	48	2	P	1	2	2	1	85-89	5	SEVERA	3	1	0
205	78	V	9	30	Pr	Pue	R	72	2	P	1	2	2	1	75-79	3	MODERADA	2	0.5	1
206	92	V	9	30	Pr	Pue	R	90	2	P	1	2	2	1	90 o más	6	MODERADA	2	0.5	1
208	69	V	9	30	Pr	Pue	R	68	2	P	1	2	2	1	65-69	1	MODERADA	2	0	0.5
209	91	V	9	30	Pr	Pue	R	78	2	P	1	2	2	1	90 o más	6	MODERADA	2	2	1
210	85	M	9	30	Pr	Pue	R	69	2	P	2	2	2	1	85-89	5	MODERADA	2	1	1
211	86	M	9	30	Pr	Pue	R	67	2	P	2	2	2	1	85-89	5	MODERADA	2	0	1
212	84	M	9	30	Pr	Pue	R	64	2	P	2	2	2	1	80-84	4	MODERADA	2	1	1
213	78	M	9	30	Pr	Pue	R	47	2	P	2	2	2	1	75-79	3	SEVERA	3	0	0
214	85	M	9	30	Pr	Pue	R	97	2	P	2	2	2	1	85-89	5	ESCASA	1	0.5	1
215	86	M	9	30	Pr	Pue	R	79	2	P	2	2	2	1	85-89	5	MODERADA	2	2	1
216	82	M	9	30	Pr	Pue	R	44	2	P	2	2	2	1	80-84	4	SEVERA	3	1	1
217	84	M	9	30	Pr	Pue	R	72	2	P	2	2	2	1	80-84	4	MODERADA	2	0	0
218	72	M	10	60	Pu	Pue	NR	70	3	M	2	1	2	2	70-74	2	MODERADA	2	2	1
219	84	V	10	60	Pu	Pue	NR	82	3	M	1	1	2	2	80-84	4	MODERADA	2	2	1
220	80	V	10	60	Pu	Pue	NR	72	3	M	1	1	2	2	80-84	4	MODERADA	2	2	1
221	69	M	10	60	Pu	Pue	NR	67	3	M	2	1	2	2	65-69	1	MODERADA	2	2	1
222	88	M	10	60	Pu	Pue	NR	23	3	M	2	1	2	2	85-89	5	SEVERA	3	1	1
223	68	M	10	60	Pu	Pue	NR	75	3	M	2	1	2	2	65-69	1	MODERADA	2	1	1
224	77	M	10	60	Pu	Pue	NR	85	3	M	2	1	2	2	75-79	3	MODERADA	2	2	1
225	81	V	10	60	Pu	Pue	NR	36	3	M	1	1	2	2	80-84	4	SEVERA	3	2	1
226	80	V	10	60	Pu	Pue	NR	68	3	M	1	1	2	2	80-84	4	MODERADA	2	1	1
227	83	M	10	60	Pu	Pue	NR	67	3	M	2	1	2	2	80-84	4	MODERADA	2	2	1
228	89	V	10	60	Pu	Pue	NR	100	3	M	1	1	2	2	85-89	5	INDEP	0	2	1
229	71	V	10	60	Pu	Pue	NR	10	3	M	1	1	2	2	70-74	2	TOTAL	4	0	1
230	78	M	10	60	Pu	Pue	NR	37	3	M	2	1	2	2	75-79	3	SEVERA	3	2	1
231	87	M	10	60	Pu	Pue	NR	62	3	M	2	1	2	2	85-89	5	MODERADA	2	1	1
232	91	M	10	60	Pu	Pue	NR	51	3	M	2	1	2	2	90 o más	6	SEVERA	3	1	1
233	73	M	10	60	Pu	Pue	NR	80	3	M	2	1	2	2	70-74	2	MODERADA	2	1	1
234	81	V	10	60	Pu	Pue	NR	58	3	M	1	1	2	2	80-84	4	SEVERA	3	1	0
235	84	V	11	120	Pu	Pue	NR	78	4	L	1	1	2	2	80-84	4	MODERADA	2	2	1
236	88	M	11	120	Pu	Pue	NR	88	4	L	2	1	2	2	85-89	5	MODERADA	2	2	1
237	90	M	11	120	Pu	Pue	NR	18	4	L	2	1	2	2	90 o más	6	TOTAL	4	1	1
238	83	V	11	120	Pu	Pue	NR	100	4	L	1	1	2	2	80-84	4	INDEP	0	2	1
239	80	M	11	120	Pu	Pue	NR	11	4	L	2	1	2	2	80-84	4	TOTAL	4	2	1
240	77	M	11	120	Pu	Pue	NR	90	4	L	2	1	2	2	75-79	3	MODERADA	2	2	1
241	75	V	11	120	Pu	Pue	NR	100	4	L	1	1	2	2	75-79	3	INDEP	0	1	1
242	83	V	11	120	Pu	Pue	NR	100	4	L	1	1	2	2	80-84	4	INDEP	0	1	1
243	86	M	11	120	Pu	Pue	NR	81	4	L	2	1	2	2	85-89	5	MODERADA	2	1	1
244	88	V	11	120	Pu	Pue	NR	90	4	L	1	1	2	2	85-89	5	MODERADA	2	2	1
245	75	V	12	30	Pr	Cap	NR	67	2	P	1	2	1	2	75-79	3	MODERADA	2	1	1
246	90	M	12	30	Pr	Cap	NR	52	2	P	2	2	1	2	90 o más	6	SEVERA	3	2	1
247	82	M	12	30	Pr	Cap	NR	84	2	P	2	2	1	2	80-84	4	MODERADA	2	2	0.5
248	84	M	12	30	Pr	Cap	NR	86	2	P	2	2	1	2	80-84	4	MODERADA	2	1	1
249	80	M	12	30	Pr	Cap	NR	97	2	P	2	2	1	2	80-84	4	ESCASA	1	2	1
250	86	M	12	30	Pr	Cap	NR	84	2	P	2	2	1	2	85-89	5	MODERADA	2	2	1
251	92	M	13	56	Pu	Pue	NR	96	3	M	2	1	2	2	90 o más	6	ESCASA	1	2	1
252	89	M	13	56	Pu	Pue	NR	21	3	M	2	1	2	2	85-89	5	SEVERA	3	2	1
253	84	V	13	56	Pu	Pue	NR	100	3	M	1	1	2	2	80-84	4	INDEP	0	2	1
254	90	V	13	56	Pu	Pue	NR	100	3	M	1	1	2	2	90 o más	6	INDEP	0	2	1
255	89	V	13	56	Pu	Pue	NR	95	3	M	1	1	2	2	85-89	5	ESCASA	1	2	0.5
256	83	V	13	56	Pu	Pue	NR	100	3	M	1	1	2	2	80-84	4	INDEP	0	2	1
257	92	M	13	56	Pu	Pue	NR	100	3	M	2	1	2	2	90 o más	6	INDEP	0	2	1
258	90	V	13	56	Pu	Pue	NR	81	3	M	1	1	2	2	90 o más	6	MODERADA	2	1	1
259	81	M	13	56	Pu	Pue	NR	88	3	M	2	1	2	2	80-84	4	MODERADA	2	0	1
260	85	M	13	56	Pu	Pue	NR	92	3	M	2	1	2	2	85-89	5	ESCASA	1	2	1
261	82	V	13	56	Pu	Pue	NR	100	3	M	1	1	2	2	80-84	4	INDEP	0	0	1
262	89	V	13	56	Pu	Pue	NR	100	3	M	1	1	2	2	85-89	5	INDEP	0	2	1
263	86	V	13	56	Pu	Pue	NR	97	3	M	1	1	2	2	85-89	5	ESCASA	1	2	0.5
264	82	V	13	56	Pu	Pue	NR	93	3	M	1	1	2	2	80-84	4	ESCASA	1	2	1
265	93	V	13	56	Pu	Pue	NR	82	3	M	1	1	2	2	90 o más	6	MODERADA	2	2	1
266	83	V	13	56	Pu	Pue	NR	83	3	M	1	1	2	2	80-84	4	MODERADA	2	0	1
267	82	M	13	56	Pu	Pue	NR	97	3	M	2	1	2	2	80-84	4	ESCASA	1	2	1
268	81	V	13	56	Pu	Pue	NR	100	3	M	1	1	2	2	80-84	4	INDEP	0	2	1
269	96	V	13	56	Pu	Pue	NR	100	3	M	1	1	2	2	90 o más	6	INDEP	0	2	1
270	87	M	13	56	Pu	Pue	NR	79	3	M	2	1	2	2	85-89	5	MODERADA	2	1	1
271	71	V	13	56	Pu	Pue	NR	100	3	M	1	1	2	2	70-74	2	INDEP	0	2	0
272	73	V	13	56	Pu	Pue	NR	100	3	M	1	1	2	2	70-74	2	INDEP	0	2	1
273	88	M	14	160	Pr	Pue	NR	33	5	XL	2	2	2	2	85-89	5	SEVERA	3	1	1
274	87	M	14	160	Pr	Pue	NR	23	5	XL	2	2	2	2	85-89	5	SEVERA	3	1	1
275	85	M	14	160	Pr	Pue	NR	36	5	XL	2	2	2	2	85-89	5	SEVERA	3	2	1
276	91	V	14	160	Pr	Pue	NR	30	5	XL	1	2	2	2	90 o más	6	SEVERA	3	1	1
277	87	V	14	160	Pr	Pue	NR	100	5	XL	1	2	2	2	85-89	5	INDEP	0	0.5	1
278	87	M	14	160	Pr	Pue	NR	61	5	XL	2	2	2	2	85-89	5	MODERADA	2	0	1
279	86	V	14	160	Pr	Pue	NR	75	5	XL	1	2	2	2	85-89	5	MODERADA	2	2	1
280	85	V	14	160	Pr	Pue	NR	100	5	XL	1	2	2	2	85-89	5	INDEP	0	2	1
281	82	M	14	160	Pr	Pue	NR	95	5	XL	2	2	2	2	80-84	4	ESCASA	1	1	0.5
282	77	M	14	160	Pr	Pue	NR	51	5	XL	2	2	2	2	75-79	3	SEVERA	3	1	1
283	73	V	14	160	Pr	Pue	NR	53	5	XL	1	2	2	2	70-74	2	SEVERA	3	0	1
284	78	V	14	160	Pr	Pue	NR	100	5	XL	1	2	2	2	75-79	3	INDEP	0	2	1
285	77	V	14	160	Pr	Pue	NR	70	5	XL	1	2	2	2	75-79	3	MODERADA	2	1	1
286	83	V	14	160	Pr	Pue	NR	100	5	XL	1	2	2	2	80-84	4	INDEP	0	1	1
287	79	V	14	160	Pr	Pue	NR	100	5	XL	1	2	2	2	75-79	3	INDEP	0	2	1
288	84	V	14	160	Pr	Pue	NR	100	5	XL	1	2	2	2	80-84	4	INDEP	0	2	1
289	84	V	14	160	Pr	Pue	NR	100	5	XL	1	2	2	2	80-84	4	INDEP	0	1	0
290	94	M	14	160	Pr	Pue	NR	100	5	XL	2	2	2	2	90 o más	6	INDEP	0	2	1
291	80	M	14	160	Pr	Pue	NR	63	5	XL	2	2	2	2	80-84	4	MODERADA	2	1	1
292	75	V	14	160	Pr	Pue	NR	100	5	XL	1	2	2	2	75-79	3	INDEP	0	0	1
293	83	V	14	160	Pr	Pue	NR	55	5	XL	1	2	2	2	80-84	4	SEVERA	3	2	0
294	66	M	14	160	Pr	Pue	NR	85	5	XL	2	2	2	2	65-69	1	MODERADA	2	0	0.5
295	83	V	14	160	Pr	Pue	NR	100	5	XL	1	2	2	2	80-84	4	INDEP	0	1	1
296	68	M	14	160	Pr	Pue	NR	75	5	XL	2	2	2	2	65-69	1	MODERADA	2	1	1
297	77	M	14	160	Pr	Pue	NR	100	5	XL	2	2	2	2	75-79	3	INDEP	0	1	1
298	88	V	14	160	Pr	Pue	NR	48	5	XL	1	2	2	2	85-89	5	SEVERA	3	1	1
299	77	V	14	160	Pr	Pue	NR	56	5	XL	1	2	2	2	75-79	3	SEVERA	3	1	1
300	80	V	14	160	Pr	Pue	NR	100	5	XL	1	2	2	2	80-84	4	INDEP	0	1	1
301	76	M	14	160	Pr	Pue	NR	85	5	XL	2	2	2	2	75-79	3	MODERADA	2	0	1
302	82	M	14	160	Pr	Pue	NR	80	5	XL	2	2	2	2	80-84	4	MODERADA	2	2	1
303	88	M	14	160	Pr	Pue	NR	61	5	XL	2	2	2	2	85-89	5	MODERADA	2	1	0
304	93	M	14	160	Pr	Pue	NR	61	5	XL	2	2	2	2	90 o más	6	MODERADA	2	2	1
305	69	M	14	160	Pr	Pue	NR	58	5	XL	2	2	2	2	65-69	1	SEVERA	3	2	1
306	86	M	14	160	Pr	Pue	NR	90	5	XL	2	2	2	2	85-89	5	MODERADA	2	1	1
307	83	V	14	160	Pr	Pue	NR	100	5	XL	1	2	2	2	80-84	4	INDEP	0	1	1
308	95	V	14	160	Pr	Pue	NR	100	5	XL	1	2	2	2	90 o más	6	INDEP	0	2	1
309	75	M	15	30	Pr	Pue	NR	34	2	P	2	2	2	2	75-79	3	SEVERA	3	2	0.5
310	72	V	15	30	Pr	Pue	NR	100	2	P	1	2	2	2	70-74	2	INDEP	0	1	1
311	83	M	15	30	Pr	Pue	NR	25	2	P	2	2	2	2	80-84	4	SEVERA	3	1	1
312	85	M	15	30	Pr	Pue	NR	61	2	P	2	2	2	2	85-89	5	MODERADA	2	2	1
313	86	V	15	30	Pr	Pue	NR	74	2	P	1	2	2	2	85-89	5	MODERADA	2	2	1
314	84	M	15	30	Pr	Pue	NR	35	2	P	2	2	2	2	80-84	4	SEVERA	3	0.5	1
315	71	M	15	30	Pr	Pue	NR	48	2	P	2	2	2	2	70-74	2	SEVERA	3	2	1
316	86	M	15	30	Pr	Pue	NR	37	2	P	2	2	2	2	85-89	5	SEVERA	3	2	0
317	88	M	15	30	Pr	Pue	NR	67	2	P	2	2	2	2	85-89	5	MODERADA	2	2	1
318	85	M	15	30	Pr	Pue	NR	94	2	P	2	2	2	2	85-89	5	ESCASA	1	2	1
319	83	V	15	30	Pr	Pue	NR	100	2	P	1	2	2	2	80-84	4	INDEP	0	0.5	1
320	73	V	15	30	Pr	Pue	NR	90	2	P	1	2	2	2	70-74	2	MODERADA	2	2	1
321	89	V	15	30	Pr	Pue	NR	43	2	P	1	2	2	2	85-89	5	SEVERA	3	1	0
322	87	M	15	30	Pr	Pue	NR	66	2	P	2	2	2	2	85-89	5	MODERADA	2	2	1
323	80	M	15	30	Pr	Pue	NR	90	2	P	2	2	2	2	80-84	4	MODERADA	2	0.5	1
324	78	M	15	30	Pr	Pue	NR	83	2	P	2	2	2	2	75-79	3	MODERADA	2	1	1
325	90	V	15	30	Pr	Pue	NR	50	2	P	1	2	2	2	90 o más	6	SEVERA	3	2	1
326	85	M	15	30	Pr	Pue	NR	84	2	P	2	2	2	2	85-89	5	MODERADA	2	0.5	1
327	77	M	15	30	Pr	Pue	NR	88	2	P	2	2	2	2	75-79	3	MODERADA	2	0	1
328	80	V	15	30	Pr	Pue	NR	42	2	P	1	2	2	2	80-84	4	SEVERA	3	1	1
329	68	M	15	30	Pr	Pue	NR	78	2	P	2	2	2	2	65-69	1	MODERADA	2	0.5	1
330	94	V	15	30	Pr	Pue	NR	54	2	P	1	2	2	2	90 o más	6	SEVERA	3	2	0.5
331	86	V	15	30	Pr	Pue	NR	100	2	P	1	2	2	2	85-89	5	INDEP	0	1	1
332	84	M	15	30	Pr	Pue	NR	26	2	P	2	2	2	2	80-84	4	SEVERA	3	1	1
333	91	M	15	30	Pr	Pue	NR	68	2	P	2	2	2	2	90 o más	6	MODERADA	2	1	1
334	80	M	15	30	Pr	Pue	NR	60	2	P	2	2	2	2	80-84	4	SEVERA	3	0	1
335	84	V	16	160	Pu	Pue	NR	70	5	XL	1	1	2	2	80-84	4	MODERADA	2	0	1
337	82	M	16	160	Pu	Pue	NR	95	5	XL	2	1	2	2	80-84	4	ESCASA	1	1	1
339	86	V	16	160	Pu	Pue	NR	95	5	XL	1	1	2	2	85-89	5	ESCASA	1	0.5	1
340	88	V	16	160	Pu	Pue	NR	100	5	XL	1	1	2	2	85-89	5	INDEP	0	1	1
341	65	V	16	160	Pu	Pue	NR	95	5	XL	1	1	2	2	65-69	1	ESCASA	1	2	1
342	88	V	16	160	Pu	Pue	NR	100	5	XL	1	1	2	2	85-89	5	INDEP	0	2	1
343	74	V	16	160	Pu	Pue	NR	77	5	XL	1	1	2	2	70-74	2	MODERADA	2	2	1
344	87	M	16	160	Pu	Pue	NR	95	5	XL	2	1	2	2	85-89	5	ESCASA	1	1	1
345	80	V	16	160	Pu	Pue	NR	100	5	XL	1	1	2	2	80-84	4	INDEP	0	2	1
346	76	V	16	160	Pu	Pue	NR	67	5	XL	1	1	2	2	75-79	3	MODERADA	2	2	1
348	76	V	16	160	Pu	Pue	NR	39	5	XL	1	1	2	2	75-79	3	SEVERA	3	1	1
349	80	M	16	160	Pu	Pue	NR	41	5	XL	2	1	2	2	80-84	4	SEVERA	3	2	1
350	80	M	16	160	Pu	Pue	NR	65	5	XL	2	1	2	2	80-84	4	MODERADA	2	2	1
351	82	V	16	160	Pu	Pue	NR	62	5	XL	1	1	2	2	80-84	4	MODERADA	2	2	1
352	87	M	16	160	Pu	Pue	NR	77	5	XL	2	1	2	2	85-89	5	MODERADA	2	1	1
353	85	M	16	160	Pu	Pue	NR	59	5	XL	2	1	2	2	85-89	5	SEVERA	3	2	1
354	77	V	16	160	Pu	Pue	NR	100	5	XL	1	1	2	2	75-79	3	INDEP	0	2	1
355	85	V	16	160	Pu	Pue	NR	100	5	XL	1	1	2	2	85-89	5	INDEP	0	2	1
356	82	V	16	160	Pu	Pue	NR	95	5	XL	1	1	2	2	80-84	4	ESCASA	1	1	1
357	92	V	16	160	Pu	Pue	NR	90	5	XL	1	1	2	2	90 o más	6	MODERADA	2	2	1
358	76	M	16	160	Pu	Pue	NR	100	5	XL	2	1	2	2	75-79	3	INDEP	0	1	1
359	74	M	16	160	Pu	Pue	NR	87	5	XL	2	1	2	2	70-74	2	MODERADA	2	1	1
360	78	M	16	160	Pu	Pue	NR	100	5	XL	2	1	2	2	75-79	3	INDEP	0	2	1
361	90	M	16	160	Pu	Pue	NR	82	5	XL	2	1	2	2	90 o más	6	MODERADA	2	2	1
362	76	M	16	160	Pu	Pue	NR	54	5	XL	2	1	2	2	75-79	3	SEVERA	3	2	1
363	88	V	16	160	Pu	Pue	NR	100	5	XL	1	1	2	2	85-89	5	INDEP	0	2	1
364	87	V	17	233	Pr	Cap	NR	26	6	XX	1	2	1	2	85-89	5	SEVERA	3	0.5	1
365	87	V	17	233	Pr	Cap	NR	60	6	XX	1	2	1	2	85-89	5	SEVERA	3	1	0.5
366	76	M	17	233	Pr	Cap	NR	95	6	XX	2	2	1	2	75-79	3	ESCASA	1	2	1
367	94	M	17	233	Pr	Cap	NR	10	6	XX	2	2	1	2	90 o más	6	TOTAL	4	1	0.5
368	89	M	17	233	Pr	Cap	NR	23	6	XX	2	2	1	2	85-89	5	SEVERA	3	1	0.5
369	88	V	17	233	Pr	Cap	NR	65	6	XX	1	2	1	2	85-89	5	MODERADA	2	1	0.5
370	84	M	17	233	Pr	Cap	NR	40	6	XX	2	2	1	2	80-84	4	SEVERA	3	2	0.5
371	74	M	17	233	Pr	Cap	NR	75	6	XX	2	2	1	2	70-74	2	MODERADA	2	2	1
372	83	V	17	233	Pr	Cap	NR	75	6	XX	1	2	1	2	80-84	4	MODERADA	2	2	0.5
374	90	M	17	233	Pr	Cap	NR	48	6	XX	2	2	1	2	90 o más	6	SEVERA	3	0	0.5
375	83	V	17	233	Pr	Cap	NR	18	6	XX	1	2	1	2	80-84	4	TOTAL	4	1	1
376	88	M	17	233	Pr	Cap	NR	80	6	XX	2	2	1	2	85-89	5	MODERADA	2	1	0.5
377	91	M	17	233	Pr	Cap	NR	18	6	XX	2	2	1	2	90 o más	6	TOTAL	4	1	0.5
378	89	M	17	233	Pr	Cap	NR	23	6	XX	2	2	1	2	85-89	5	SEVERA	3	0	0.5
379	89	M	17	233	Pr	Cap	NR	23	6	XX	2	2	1	2	85-89	5	SEVERA	3	0	0.5
380	83	V	17	233	Pr	Cap	NR	30	6	XX	1	2	1	2	80-84	4	SEVERA	3	1	0
381	90	V	17	233	Pr	Cap	NR	75	6	XX	1	2	1	2	90 o más	6	MODERADA	2	1	0.5
382	85	V	17	233	Pr	Cap	NR	75	6	XX	1	2	1	2	85-89	5	MODERADA	2	1	0.5
383	87	V	17	233	Pr	Cap	NR	40	6	XX	1	2	1	2	85-89	5	SEVERA	3	1	0.5
384	83	M	17	233	Pr	Cap	NR	26	6	XX	2	2	1	2	80-84	4	SEVERA	3	2	1
385	66	V	17	233	Pr	Cap	NR	75	6	XX	1	2	1	2	65-69	1	MODERADA	2	1	1
386	97	V	17	233	Pr	Cap	NR	75	6	XX	1	2	1	2	90 o más	6	MODERADA	2	2	0.5
387	71	M	17	233	Pr	Cap	NR	65	6	XX	2	2	1	2	70-74	2	MODERADA	2	2	0
388	79	V	17	233	Pr	Cap	NR	65	6	XX	1	2	1	2	75-79	3	MODERADA	2	2	0.5
389	93	M	17	233	Pr	Cap	NR	18	6	XX	2	2	1	2	90 o más	6	TOTAL	4	1	0.5
390	71	M	17	233	Pr	Cap	NR	65	6	XX	2	2	1	2	70-74	2	MODERADA	2	2	0.5
391	82	V	17	233	Pr	Cap	NR	65	6	XX	1	2	1	2	80-84	4	MODERADA	2	2	0.5
392	76	M	17	233	Pr	Cap	NR	100	6	XX	2	2	1	2	75-79	3	INDEP	0	2	1
393	89	M	17	233	Pr	Cap	NR	31	6	XX	2	2	1	2	85-89	5	SEVERA	3	1	1
394	83	M	17	233	Pr	Cap	NR	82	6	XX	2	2	1	2	80-84	4	MODERADA	2	1	1
395	74	M	17	233	Pr	Cap	NR	100	6	XX	2	2	1	2	70-74	2	INDEP	0	2	0.5
396	82	V	17	233	Pr	Cap	NR	100	6	XX	1	2	1	2	80-84	4	INDEP	0	2	0.5
397	84	M	17	233	Pr	Cap	NR	67	6	XX	2	2	1	2	80-84	4	MODERADA	2	1	1
398	72	M	17	233	Pr	Cap	NR	21	6	XX	2	2	1	2	70-74	2	SEVERA	3	1	0.5
399	87	M	17	233	Pr	Cap	NR	70	6	XX	2	2	1	2	85-89	5	MODERADA	2	1	0.5
400	82	V	17	233	Pr	Cap	NR	100	6	XX	1	2	1	2	80-84	4	INDEP	0	1	0.5
401	89	V	18	51	Pu	Pue	NR	52	3	M	1	1	2	2	85-89	5	SEVERA	3	0	1
402	93	M	18	51	Pu	Pue	NR	98	3	M	2	1	2	2	90 o más	6	ESCASA	1	1	1
403	83	V	18	51	Pu	Pue	NR	61	3	M	1	1	2	2	80-84	4	MODERADA	2	2	1
404	89	M	18	51	Pu	Pue	NR	59	3	M	2	1	2	2	85-89	5	SEVERA	3	2	1
405	78	M	18	51	Pu	Pue	NR	71	3	M	2	1	2	2	75-79	3	MODERADA	2	2	1
406	75	M	18	51	Pu	Pue	NR	100	3	M	2	1	2	2	75-79	3	INDEP	0	1	1
407	79	M	18	51	Pu	Pue	NR	86	3	M	2	1	2	2	75-79	3	MODERADA	2	2	1
408	72	V	18	51	Pu	Pue	NR	91	3	M	1	1	2	2	70-74	2	ESCASA	1	2	1
409	87	V	18	51	Pu	Pue	NR	100	3	M	1	1	2	2	85-89	5	INDEP	0	2	1
410	88	V	18	51	Pu	Pue	NR	100	3	M	1	1	2	2	85-89	5	INDEP	0	2	1
411	86	M	18	51	Pu	Pue	NR	98	3	M	2	1	2	2	85-89	5	ESCASA	1	1	1
412	72	V	18	51	Pu	Pue	NR	100	3	M	1	1	2	2	70-74	2	INDEP	0	2	1
413	81	V	18	51	Pu	Pue	NR	100	3	M	1	1	2	2	80-84	4	INDEP	0	0	1
414	68	V	18	51	Pu	Pue	NR	90	3	M	1	1	2	2	65-69	1	MODERADA	2	1	1
415	78	M	18	51	Pu	Pue	NR	98	3	M	2	1	2	2	75-79	3	ESCASA	1	0	1
416	88	M	19	48	Pr	Pue	NR	22	2	P	2	2	2	2	85-89	5	SEVERA	3	2	0.5
417	86	M	19	48	Pr	Pue	NR	94	2	P	2	2	2	2	85-89	5	ESCASA	1	2	1
418	80	M	19	48	Pr	Pue	NR	57	2	P	2	2	2	2	80-84	4	SEVERA	3	2	1
419	76	M	19	48	Pr	Pue	NR	91	2	P	2	2	2	2	75-79	3	ESCASA	1	2	1
420	84	M	19	48	Pr	Pue	NR	93	2	P	2	2	2	2	80-84	4	ESCASA	1	2	1
421	77	V	19	48	Pr	Pue	NR	100	2	P	1	2	2	2	75-79	3	INDEP	0	2	1
422	93	M	19	48	Pr	Pue	NR	84	2	P	2	2	2	2	90 o más	6	MODERADA	2	2	1
423	84	V	19	48	Pr	Pue	NR	100	2	P	1	2	2	2	80-84	4	INDEP	0	2	1
424	87	V	20	63	Pr	Pue	R	98	3	M	1	2	2	1	85-89	5	ESCASA	1	2	1
425	84	M	20	63	Pr	Pue	R	19	3	M	2	2	2	1	80-84	4	TOTAL	4	2	1
426	84	V	20	63	Pr	Pue	R	100	3	M	1	2	2	1	80-84	4	INDEP	0	1	1
427	89	V	20	63	Pr	Pue	R	58	3	M	1	2	2	1	85-89	5	SEVERA	3	2	1
428	93	V	20	63	Pr	Pue	R	93	3	M	1	2	2	1	90 o más	6	ESCASA	1	2	1
429	75	V	20	63	Pr	Pue	R	99	3	M	1	2	2	1	75-79	3	ESCASA	1	0	1
430	78	M	20	63	Pr	Pue	R	100	3	M	2	2	2	1	75-79	3	INDEP	0	2	0.5
431	90	M	20	63	Pr	Pue	R	88	3	M	2	2	2	1	90 o más	6	MODERADA	2	2	1
432	66	M	20	63	Pr	Pue	R	98	3	M	2	2	2	1	65-69	1	ESCASA	1	2	1
434	89	M	21	48	Pr	Pue	R	78	2	P	2	2	2	1	85-89	5	MODERADA	2	2	1
435	67	V	21	48	Pr	Pue	R	96	2	P	1	2	2	1	65-69	1	ESCASA	1	0	1
436	84	M	21	48	Pr	Pue	R	92	2	P	2	2	2	1	80-84	4	ESCASA	1	2	1
437	88	V	21	48	Pr	Pue	R	100	2	P	1	2	2	1	85-89	5	INDEP	0	2	1
438	84	M	21	48	Pr	Pue	R	88	2	P	2	2	2	1	80-84	4	MODERADA	2	1	0.5
439	85	M	21	48	Pr	Pue	R	92	2	P	2	2	2	1	85-89	5	ESCASA	1	1	1
440	65	V	21	48	Pr	Pue	R	96	2	P	1	2	2	1	65-69	1	ESCASA	1	1	1
441	83	V	21	48	Pr	Pue	R	99	2	P	1	2	2	1	80-84	4	ESCASA	1	2	1
442	88	M	21	48	Pr	Pue	R	96	2	P	2	2	2	1	85-89	5	ESCASA	1	2	1
443	69	M	21	48	Pr	Pue	R	100	2	P	2	2	2	1	65-69	1	INDEP	0	2	1
444	82	M	21	48	Pr	Pue	R	89	2	P	2	2	2	1	80-84	4	MODERADA	2	1	1
445	83	M	21	48	Pr	Pue	R	98	2	P	2	2	2	1	80-84	4	ESCASA	1	2	1
446	75	M	21	48	Pr	Pue	R	96	2	P	2	2	2	1	75-79	3	ESCASA	1	1	1
447	85	M	21	48	Pr	Pue	R	97	2	P	2	2	2	1	85-89	5	ESCASA	1	2	1
448	85	M	21	48	Pr	Pue	R	83	2	P	2	2	2	1	85-89	5	MODERADA	2	1	1
449	87	M	21	48	Pr	Pue	R	96	2	P	2	2	2	1	85-89	5	ESCASA	1	1	1
450	90	V	21	48	Pr	Pue	R	90	2	P	1	2	2	1	90 o más	6	MODERADA	2	0.5	1
451	81	V	21	48	Pr	Pue	R	89	2	P	1	2	2	1	80-84	4	MODERADA	2	2	1
452	85	V	21	48	Pr	Pue	R	87	2	P	1	2	2	1	85-89	5	MODERADA	2	1	0
453	71	V	21	48	Pr	Pue	R	96	2	P	1	2	2	1	70-74	2	ESCASA	1	0	1
454	66	M	21	48	Pr	Pue	R	89	2	P	2	2	2	1	65-69	1	MODERADA	2	2	1
455	86	M	21	48	Pr	Pue	R	98	2	P	2	2	2	1	85-89	5	ESCASA	1	2	1
456	83	M	21	48	Pr	Pue	R	73	2	P	2	2	2	1	80-84	4	MODERADA	2	1	1
457	83	M	21	48	Pr	Pue	R	87	2	P	2	2	2	1	80-84	4	MODERADA	2	1	1
458	86	V	22	54	Pr	Pue	R	18	3	M	1	2	2	1	85-89	5	TOTAL	4	1	1
459	83	V	22	54	Pr	Pue	R	23	3	M	1	2	2	1	80-84	4	SEVERA	3	1	1
460	90	M	22	54	Pr	Pue	R	72	3	M	2	2	2	1	90 o más	6	MODERADA	2	0.5	0
461	75	V	22	54	Pr	Pue	R	90	3	M	1	2	2	1	75-79	3	MODERADA	2	1	1
462	88	M	22	54	Pr	Pue	R	100	3	M	2	2	2	1	85-89	5	INDEP	0	1	1
463	88	M	22	54	Pr	Pue	R	85	3	M	2	2	2	1	85-89	5	MODERADA	2	1	1
464	84	M	22	54	Pr	Pue	R	72	3	M	2	2	2	1	80-84	4	MODERADA	2	0.5	1
465	80	M	22	54	Pr	Pue	R	84	3	M	2	2	2	1	80-84	4	MODERADA	2	0.5	1
466	89	V	22	54	Pr	Pue	R	59	3	M	1	2	2	1	85-89	5	SEVERA	3	1	1
467	88	V	22	54	Pr	Pue	R	79	3	M	1	2	2	1	85-89	5	MODERADA	2	1	1
468	91	V	22	54	Pr	Pue	R	100	3	M	1	2	2	1	90 o más	6	INDEP	0	1	1
469	81	M	22	54	Pr	Pue	R	95	3	M	2	2	2	1	80-84	4	ESCASA	1	1	1
470	83	M	22	54	Pr	Pue	R	73	3	M	2	2	2	1	80-84	4	MODERADA	2	2	1
471	86	M	22	54	Pr	Pue	R	95	3	M	2	2	2	1	85-89	5	ESCASA	1	1	1
472	84	V	22	54	Pr	Pue	R	100	3	M	1	2	2	1	80-84	4	INDEP	0	2	1
473	84	V	22	54	Pr	Pue	R	70	3	M	1	2	2	1	80-84	4	MODERADA	2	0.5	1
474	76	V	22	54	Pr	Pue	R	100	3	M	1	2	2	1	75-79	3	INDEP	0	2	0.5
475	83	M	22	54	Pr	Pue	R	85	3	M	2	2	2	1	80-84	4	MODERADA	2	0.5	1
476	87	M	22	54	Pr	Pue	R	69	3	M	2	2	2	1	85-89	5	MODERADA	2	1	1
477	89	M	22	54	Pr	Pue	R	49	3	M	2	2	2	1	85-89	5	SEVERA	3	0.5	1
478	84	M	22	54	Pr	Pue	R	72	3	M	2	2	2	1	80-84	4	MODERADA	2	1	1
479	76	M	22	54	Pr	Pue	R	90	3	M	2	2	2	1	75-79	3	MODERADA	2	2	1
480	86	M	22	54	Pr	Pue	R	100	3	M	2	2	2	1	85-89	5	INDEP	0	1	1
481	74	M	22	54	Pr	Pue	R	90	3	M	2	2	2	1	70-74	2	MODERADA	2	2	1
482	85	M	22	54	Pr	Pue	R	52	3	M	2	2	2	1	85-89	5	SEVERA	3	0	1
483	88	M	22	54	Pr	Pue	R	79	3	M	2	2	2	1	85-89	5	MODERADA	2	0	1
484	93	M	22	54	Pr	Pue	R	30	3	M	2	2	2	1	90 o más	6	SEVERA	3	1	1
485	85	M	23	41	Pr	Pue	NR	23	2	P	2	2	2	2	85-89	5	SEVERA	3	1	1
486	89	M	23	41	Pr	Pue	NR	86	2	P	2	2	2	2	85-89	5	MODERADA	2	2	0
487	90	M	23	41	Pr	Pue	NR	54	2	P	2	2	2	2	90 o más	6	SEVERA	3	0.5	1
488	91	V	23	41	Pr	Pue	NR	72	2	P	1	2	2	2	90 o más	6	MODERADA	2	2	0.5
489	68	V	23	41	Pr	Pue	NR	76	2	P	1	2	2	2	65-69	1	MODERADA	2	2	1
490	76	M	23	41	Pr	Pue	NR	54	2	P	2	2	2	2	75-79	3	SEVERA	3	1	1
491	81	M	23	41	Pr	Pue	NR	35	2	P	2	2	2	2	80-84	4	SEVERA	3	0.5	1
492	71	M	23	41	Pr	Pue	NR	45	2	P	2	2	2	2	70-74	2	SEVERA	3	0.5	1
493	92	M	23	41	Pr	Pue	NR	96	2	P	2	2	2	2	90 o más	6	ESCASA	1	2	0.5
494	78	V	23	41	Pr	Pue	NR	93	2	P	1	2	2	2	75-79	3	ESCASA	1	2	1
495	85	M	23	41	Pr	Pue	NR	100	2	P	2	2	2	2	85-89	5	INDEP	0	2	1
496	84	V	24	201	Pu	Cap	NR	94	6	XX	1	1	1	2	80-84	4	ESCASA	1	2	1
497	79	M	24	201	Pu	Cap	NR	88	6	XX	2	1	1	2	75-79	3	MODERADA	2	2	1
498	78	M	24	201	Pu	Cap	NR	100	6	XX	2	1	1	2	75-79	3	INDEP	0	2	0
499	81	V	24	201	Pu	Cap	NR	100	6	XX	1	1	1	2	80-84	4	INDEP	0	1	1
500	65	V	24	201	Pu	Cap	NR	100	6	XX	1	1	1	2	65-69	1	INDEP	0	0	1
501	92	V	24	201	Pu	Cap	NR	96	6	XX	1	1	1	2	90 o más	6	ESCASA	1	1	1
502	82	V	24	201	Pu	Cap	NR	99	6	XX	1	1	1	2	80-84	4	ESCASA	1	2	1
503	78	V	24	201	Pu	Cap	NR	93	6	XX	1	1	1	2	75-79	3	ESCASA	1	1	1
504	66	V	24	201	Pu	Cap	NR	99	6	XX	1	1	1	2	65-69	1	ESCASA	1	0.5	1
505	72	V	24	201	Pu	Cap	NR	100	6	XX	1	1	1	2	70-74	2	INDEP	0	1	1
506	75	M	24	201	Pu	Cap	NR	100	6	XX	2	1	1	2	75-79	3	INDEP	0	2	1
507	81	M	24	201	Pu	Cap	NR	98	6	XX	2	1	1	2	80-84	4	ESCASA	1	2	1
508	84	M	24	201	Pu	Cap	NR	100	6	XX	2	1	1	2	80-84	4	INDEP	0	2	1
509	84	V	24	201	Pu	Cap	NR	88	6	XX	1	1	1	2	80-84	4	MODERADA	2	2	1
510	84	M	24	201	Pu	Cap	NR	91	6	XX	2	1	1	2	80-84	4	ESCASA	1	1	1
511	88	V	24	201	Pu	Cap	NR	100	6	XX	1	1	1	2	85-89	5	INDEP	0	2	1
512	82	M	24	201	Pu	Cap	NR	94	6	XX	2	1	1	2	80-84	4	ESCASA	1	1	1
513	91	M	24	201	Pu	Cap	NR	95	6	XX	2	1	1	2	90 o más	6	ESCASA	1	2	1
514	90	M	24	201	Pu	Cap	NR	78	6	XX	2	1	1	2	90 o más	6	MODERADA	2	2	1
515	90	M	24	201	Pu	Cap	NR	100	6	XX	2	1	1	2	90 o más	6	INDEP	0	2	1
516	89	V	24	201	Pu	Cap	NR	97	6	XX	1	1	1	2	85-89	5	ESCASA	1	2	1
517	90	V	24	201	Pu	Cap	NR	100	6	XX	1	1	1	2	90 o más	6	INDEP	0	2	1
518	83	V	24	201	Pu	Cap	NR	94	6	XX	1	1	1	2	80-84	4	ESCASA	1	1	1
519	85	V	24	201	Pu	Cap	NR	100	6	XX	1	1	1	2	85-89	5	INDEP	0	2	1
520	82	M	24	201	Pu	Cap	NR	82	6	XX	2	1	1	2	80-84	4	MODERADA	2	2	1
521	81	V	24	201	Pu	Cap	NR	100	6	XX	1	1	1	2	80-84	4	INDEP	0	1	1
522	81	M	24	201	Pu	Cap	NR	94	6	XX	2	1	1	2	80-84	4	ESCASA	1	1	1
523	86	V	24	201	Pu	Cap	NR	100	6	XX	1	1	1	2	85-89	5	INDEP	0	1	0.5
524	90	M	24	201	Pu	Cap	NR	61	6	XX	2	1	1	2	90 o más	6	MODERADA	2	2	1
525	84	M	24	201	Pu	Cap	NR	28	6	XX	2	1	1	2	80-84	4	SEVERA	3	1	1
526	80	V	24	201	Pu	Cap	NR	87	6	XX	1	1	1	2	80-84	4	MODERADA	2	1	1
527	83	V	24	201	Pu	Cap	NR	67	6	XX	1	1	1	2	80-84	4	MODERADA	2	1	1
528	71	M	24	201	Pu	Cap	NR	100	6	XX	2	1	1	2	70-74	2	INDEP	0	1	1
529	67	V	24	201	Pu	Cap	NR	100	6	XX	1	1	1	2	65-69	1	INDEP	0	1	1
530	77	M	24	201	Pu	Cap	NR	100	6	XX	2	1	1	2	75-79	3	INDEP	0	2	1
531	73	V	24	201	Pu	Cap	NR	100	6	XX	1	1	1	2	70-74	2	INDEP	0	1	1
532	77	V	24	201	Pu	Cap	NR	100	6	XX	1	1	1	2	75-79	3	INDEP	0	0	1
533	74	M	24	201	Pu	Cap	NR	99	6	XX	2	1	1	2	70-74	2	ESCASA	1	1	1
534	87	M	24	201	Pu	Cap	NR	100	6	XX	2	1	1	2	85-89	5	INDEP	0	1	1
535	76	M	24	201	Pu	Cap	NR	77	6	XX	2	1	1	2	75-79	3	MODERADA	2	1	1
537	85	M	24	201	Pu	Cap	NR	94	6	XX	2	1	1	2	85-89	5	ESCASA	1	2	1
538	77	V	24	201	Pu	Cap	NR	100	6	XX	1	1	1	2	75-79	3	INDEP	0	1	1
539	85	V	24	201	Pu	Cap	NR	100	6	XX	1	1	1	2	85-89	5	INDEP	0	1	0.5
540	86	V	24	201	Pu	Cap	NR	100	6	XX	1	1	1	2	85-89	5	INDEP	0	2	1
541	79	M	24	201	Pu	Cap	NR	100	6	XX	2	1	1	2	75-79	3	INDEP	0	1	1
542	85	V	24	201	Pu	Cap	NR	100	6	XX	1	1	1	2	85-89	5	INDEP	0	2	1
543	74	M	24	201	Pu	Cap	NR	89	6	XX	2	1	1	2	70-74	2	MODERADA	2	1	1
544	91	M	24	201	Pu	Cap	NR	100	6	XX	2	1	1	2	90 o más	6	INDEP	0	2	1
545	91	V	24	201	Pu	Cap	NR	100	6	XX	1	1	1	2	90 o más	6	INDEP	0	1	1
546	66	M	24	201	Pu	Cap	NR	100	6	XX	2	1	1	2	65-69	1	INDEP	0	1	1
547	71	M	24	201	Pu	Cap	NR	100	6	XX	2	1	1	2	70-74	2	INDEP	0	2	1
548	74	V	24	201	Pu	Cap	NR	77	6	XX	1	1	1	2	70-74	2	MODERADA	2	2	1
549	74	V	24	201	Pu	Cap	NR	100	6	XX	1	1	1	2	70-74	2	INDEP	0	2	1
550	84	V	24	201	Pu	Cap	NR	90	6	XX	1	1	1	2	80-84	4	MODERADA	2	1	1
551	71	V	24	201	Pu	Cap	NR	100	6	XX	1	1	1	2	70-74	2	INDEP	0	0.5	1
552	72	V	24	201	Pu	Cap	NR	100	6	XX	1	1	1	2	70-74	2	INDEP	0	1	1
553	68	M	24	201	Pu	Cap	NR	86	6	XX	2	1	1	2	65-69	1	MODERADA	2	1	1
554	82	V	24	201	Pu	Cap	NR	89	6	XX	1	1	1	2	80-84	4	MODERADA	2	2	1
555	81	M	24	201	Pu	Cap	NR	91	6	XX	2	1	1	2	80-84	4	ESCASA	1	1	1
556	87	M	24	201	Pu	Cap	NR	82	6	XX	2	1	1	2	85-89	5	MODERADA	2	1	1
557	87	V	24	201	Pu	Cap	NR	99	6	XX	1	1	1	2	85-89	5	ESCASA	1	2	1
558	66	V	24	201	Pu	Cap	NR	100	6	XX	1	1	1	2	65-69	1	INDEP	0	1	1
559	84	V	24	201	Pu	Cap	NR	84	6	XX	1	1	1	2	80-84	4	MODERADA	2	1	1
560	93	M	24	201	Pu	Cap	NR	93	6	XX	2	1	1	2	90 o más	6	ESCASA	1	2	1
561	80	M	24	201	Pu	Cap	NR	85	6	XX	2	1	1	2	80-84	4	MODERADA	2	1	1
562	87	M	24	201	Pu	Cap	NR	83	6	XX	2	1	1	2	85-89	5	MODERADA	2	1	1
563	86	M	24	201	Pu	Cap	NR	98	6	XX	2	1	1	2	85-89	5	ESCASA	1	1	1
564	81	M	24	201	Pu	Cap	NR	80	6	XX	2	1	1	2	80-84	4	MODERADA	2	0	1
565	83	M	24	201	Pu	Cap	NR	96	6	XX	2	1	1	2	80-84	4	ESCASA	1	0.5	1
566	75	V	24	201	Pu	Cap	NR	83	6	XX	1	1	1	2	75-79	3	MODERADA	2	0.5	1
567	80	M	24	201	Pu	Cap	NR	82	6	XX	2	1	1	2	80-84	4	MODERADA	2	1	1
568	89	M	24	201	Pu	Cap	NR	96	6	XX	2	1	1	2	85-89	5	ESCASA	1	2	1
569	92	V	24	201	Pu	Cap	NR	80	6	XX	1	1	1	2	90 o más	6	MODERADA	2	2	1
570	82	V	24	201	Pu	Cap	NR	72	6	XX	1	1	1	2	80-84	4	MODERADA	2	1	1
571	85	M	24	201	Pu	Cap	NR	96	6	XX	2	1	1	2	85-89	5	ESCASA	1	1	1
572	92	M	24	201	Pu	Cap	NR	85	6	XX	2	1	1	2	90 o más	6	MODERADA	2	1	1
573	90	M	24	201	Pu	Cap	NR	94	6	XX	2	1	1	2	90 o más	6	ESCASA	1	2	1
574	87	V	24	201	Pu	Cap	NR	98	6	XX	1	1	1	2	85-89	5	ESCASA	1	2	1
575	89	M	24	201	Pu	Cap	NR	41	6	XX	2	1	1	2	85-89	5	SEVERA	3	1	1
576	91	V	24	201	Pu	Cap	NR	83	6	XX	1	1	1	2	90 o más	6	MODERADA	2	1	1
577	65	V	24	201	Pu	Cap	NR	100	6	XX	1	1	1	2	65-69	1	INDEP	0	1	1
578	74	V	24	201	Pu	Cap	NR	99	6	XX	1	1	1	2	70-74	2	ESCASA	1	2	0.5
579	85	V	24	201	Pu	Cap	NR	100	6	XX	1	1	1	2	85-89	5	INDEP	0	0	1
580	89	M	24	201	Pu	Cap	NR	93	6	XX	2	1	1	2	85-89	5	ESCASA	1	2	1
581	87	V	24	201	Pu	Cap	NR	99	6	XX	1	1	1	2	85-89	5	ESCASA	1	1	1
582	80	V	24	201	Pu	Cap	NR	100	6	XX	1	1	1	2	80-84	4	INDEP	0	2	1
583	75	V	24	201	Pu	Cap	NR	93	6	XX	1	1	1	2	75-79	3	ESCASA	1	2	1
584	86	M	24	201	Pu	Cap	NR	88	6	XX	2	1	1	2	85-89	5	MODERADA	2	2	1
585	86	V	24	201	Pu	Cap	NR	96	6	XX	1	1	1	2	85-89	5	ESCASA	1	2	1
586	85	M	24	201	Pu	Cap	NR	97	6	XX	2	1	1	2	85-89	5	ESCASA	1	1	1
587	72	V	24	201	Pu	Cap	NR	100	6	XX	1	1	1	2	70-74	2	INDEP	0	2	0.5
588	93	M	24	201	Pu	Cap	NR	87	6	XX	2	1	1	2	90 o más	6	MODERADA	2	2	1
589	78	M	24	201	Pu	Cap	NR	91	6	XX	2	1	1	2	75-79	3	ESCASA	1	0.5	1
590	82	M	24	201	Pu	Cap	NR	94	6	XX	2	1	1	2	80-84	4	ESCASA	1	1	1
591	82	V	24	201	Pu	Cap	NR	61	6	XX	1	1	1	2	80-84	4	MODERADA	2	1	1
592	71	V	24	201	Pu	Cap	NR	100	6	XX	1	1	1	2	70-74	2	INDEP	0	1	1
593	76	V	24	201	Pu	Cap	NR	100	6	XX	1	1	1	2	75-79	3	INDEP	0	0	1
594	84	M	24	201	Pu	Cap	NR	88	6	XX	2	1	1	2	80-84	4	MODERADA	2	1	1
595	70	V	24	201	Pu	Cap	NR	100	6	XX	1	1	1	2	70-74	2	INDEP	0	1	1
596	73	M	24	201	Pu	Cap	NR	5	6	XX	2	1	1	2	70-74	2	TOTAL	4	1	1
597	82	V	24	201	Pu	Cap	NR	100	6	XX	1	1	1	2	80-84	4	INDEP	0	2	1
598	90	M	24	201	Pu	Cap	NR	93	6	XX	2	1	1	2	90 o más	6	ESCASA	1	2	1
599	74	M	24	201	Pu	Cap	NR	46	6	XX	2	1	1	2	70-74	2	SEVERA	3	1	1
600	84	M	24	201	Pu	Cap	NR	49	6	XX	2	1	1	2	80-84	4	SEVERA	3	1	1
601	88	V	24	201	Pu	Cap	NR	43	6	XX	1	1	1	2	85-89	5	SEVERA	3	1	1
602	77	M	24	201	Pu	Cap	NR	17	6	XX	2	1	1	2	75-79	3	TOTAL	4	1	1
603	87	M	24	201	Pu	Cap	NR	75	6	XX	2	1	1	2	85-89	5	MODERADA	2	2	1
604	78	V	24	201	Pu	Cap	NR	98	6	XX	1	1	1	2	75-79	3	ESCASA	1	1	1
605	77	M	24	201	Pu	Cap	NR	73	6	XX	2	1	1	2	75-79	3	MODERADA	2	2	1
606	85	M	24	201	Pu	Cap	NR	100	6	XX	2	1	1	2	85-89	5	INDEP	0	2	1
607	77	V	24	201	Pu	Cap	NR	89	6	XX	1	1	1	2	75-79	3	MODERADA	2	0.5	1
608	78	M	24	201	Pu	Cap	NR	86	6	XX	2	1	1	2	75-79	3	MODERADA	2	1	1
609	91	M	24	201	Pu	Cap	NR	100	6	XX	2	1	1	2	90 o más	6	INDEP	0	2	1
610	86	V	24	201	Pu	Cap	NR	83	6	XX	1	1	1	2	85-89	5	MODERADA	2	0.5	1
611	80	V	24	201	Pu	Cap	NR	98	6	XX	1	1	1	2	80-84	4	ESCASA	1	1	1
612	80	V	24	201	Pu	Cap	NR	92	6	XX	1	1	1	2	80-84	4	ESCASA	1	2	0.5
613	83	V	24	201	Pu	Cap	NR	100	6	XX	1	1	1	2	80-84	4	INDEP	0	2	1
614	88	V	24	201	Pu	Cap	NR	100	6	XX	1	1	1	2	85-89	5	INDEP	0	1	1
615	80	M	24	201	Pu	Cap	NR	80	6	XX	2	1	1	2	80-84	4	MODERADA	2	1	1
616	89	M	24	201	Pu	Cap	NR	90	6	XX	2	1	1	2	85-89	5	MODERADA	2	2	1
617	89	M	24	201	Pu	Cap	NR	87	6	XX	2	1	1	2	85-89	5	MODERADA	2	1	1
618	88	V	24	201	Pu	Cap	NR	95	6	XX	1	1	1	2	85-89	5	ESCASA	1	1	1
620	83	M	24	201	Pu	Cap	NR	100	6	XX	2	1	1	2	80-84	4	INDEP	0	2	1
621	87	M	24	201	Pu	Cap	NR	93	6	XX	2	1	1	2	85-89	5	ESCASA	1	1	1
622	68	V	24	201	Pu	Cap	NR	88	6	XX	1	1	1	2	65-69	1	MODERADA	2	1	1
623	82	M	24	201	Pu	Cap	NR	88	6	XX	2	1	1	2	80-84	4	MODERADA	2	2	1
624	94	M	25	225	Pu	Cap	NR	85	6	XX	2	1	1	2	90 o más	6	MODERADA	2	2	1
625	88	V	25	225	Pu	Cap	NR	93	6	XX	1	1	1	2	85-89	5	ESCASA	1	1	1
626	86	M	25	225	Pu	Cap	NR	83	6	XX	2	1	1	2	85-89	5	MODERADA	2	0	1
627	78	M	25	225	Pu	Cap	NR	72	6	XX	2	1	1	2	75-79	3	MODERADA	2	1	1
628	79	V	25	225	Pu	Cap	NR	100	6	XX	1	1	1	2	75-79	3	INDEP	0	2	1
629	78	V	25	225	Pu	Cap	NR	89	6	XX	1	1	1	2	75-79	3	MODERADA	2	2	1
630	83	M	25	225	Pu	Cap	NR	5	6	XX	2	1	1	2	80-84	4	TOTAL	4	0.5	1
631	82	M	25	225	Pu	Cap	NR	44	6	XX	2	1	1	2	80-84	4	SEVERA	3	1	1
632	91	M	25	225	Pu	Cap	NR	52	6	XX	2	1	1	2	90 o más	6	SEVERA	3	0.5	1
633	86	M	25	225	Pu	Cap	NR	86	6	XX	2	1	1	2	85-89	5	MODERADA	2	1	1
634	92	V	25	225	Pu	Cap	NR	100	6	XX	1	1	1	2	90 o más	6	INDEP	0	2	1
635	88	V	25	225	Pu	Cap	NR	100	6	XX	1	1	1	2	85-89	5	INDEP	0	2	1
636	91	M	25	225	Pu	Cap	NR	56	6	XX	2	1	1	2	90 o más	6	SEVERA	3	1	1
637	75	M	25	225	Pu	Cap	NR	100	6	XX	2	1	1	2	75-79	3	INDEP	0	2	1
638	70	V	25	225	Pu	Cap	NR	87	6	XX	1	1	1	2	70-74	2	MODERADA	2	0.5	1
639	67	V	25	225	Pu	Cap	NR	100	6	XX	1	1	1	2	65-69	1	INDEP	0	2	1
640	78	M	25	225	Pu	Cap	NR	100	6	XX	2	1	1	2	75-79	3	INDEP	0	2	1
641	88	V	25	225	Pu	Cap	NR	100	6	XX	1	1	1	2	85-89	5	INDEP	0	1	1
642	79	M	25	225	Pu	Cap	NR	100	6	XX	2	1	1	2	75-79	3	INDEP	0	2	1
643	88	M	25	225	Pu	Cap	NR	79	6	XX	2	1	1	2	85-89	5	MODERADA	2	0.5	1
644	77	M	25	225	Pu	Cap	NR	8	6	XX	2	1	1	2	75-79	3	TOTAL	4	1	1
645	99	V	25	225	Pu	Cap	NR	29	6	XX	1	1	1	2	90 o más	6	SEVERA	3	1	1
646	71	V	25	225	Pu	Cap	NR	83	6	XX	1	1	1	2	70-74	2	MODERADA	2	1	1
647	86	M	25	225	Pu	Cap	NR	100	6	XX	2	1	1	2	85-89	5	INDEP	0	1	1
648	85	V	25	225	Pu	Cap	NR	16	6	XX	1	1	1	2	85-89	5	TOTAL	4	1	1
649	84	M	25	225	Pu	Cap	NR	88	6	XX	2	1	1	2	80-84	4	MODERADA	2	2	1
650	79	M	25	225	Pu	Cap	NR	57	6	XX	2	1	1	2	75-79	3	SEVERA	3	1	1
651	80	V	25	225	Pu	Cap	NR	98	6	XX	1	1	1	2	80-84	4	ESCASA	1	2	1
652	91	M	25	225	Pu	Cap	NR	81	6	XX	2	1	1	2	90 o más	6	MODERADA	2	1	1
653	82	M	25	225	Pu	Cap	NR	37	6	XX	2	1	1	2	80-84	4	SEVERA	3	1	1
654	84	V	25	225	Pu	Cap	NR	100	6	XX	1	1	1	2	80-84	4	INDEP	0	1	1
655	86	M	25	225	Pu	Cap	NR	44	6	XX	2	1	1	2	85-89	5	SEVERA	3	0.5	1
656	82	M	25	225	Pu	Cap	NR	68	6	XX	2	1	1	2	80-84	4	MODERADA	2	1	1
657	89	V	25	225	Pu	Cap	NR	87	6	XX	1	1	1	2	85-89	5	MODERADA	2	2	1
658	93	M	25	225	Pu	Cap	NR	98	6	XX	2	1	1	2	90 o más	6	ESCASA	1	2	1
659	84	V	25	225	Pu	Cap	NR	95	6	XX	1	1	1	2	80-84	4	ESCASA	1	2	1
660	92	V	25	225	Pu	Cap	NR	89	6	XX	1	1	1	2	90 o más	6	MODERADA	2	1	1
661	86	V	25	225	Pu	Cap	NR	92	6	XX	1	1	1	2	85-89	5	ESCASA	1	1	1
662	89	V	25	225	Pu	Cap	NR	92	6	XX	1	1	1	2	85-89	5	ESCASA	1	2	1
663	86	M	25	225	Pu	Cap	NR	83	6	XX	2	1	1	2	85-89	5	MODERADA	2	0.5	1
664	81	M	25	225	Pu	Cap	NR	92	6	XX	2	1	1	2	80-84	4	ESCASA	1	1	1
665	80	V	25	225	Pu	Cap	NR	93	6	XX	1	1	1	2	80-84	4	ESCASA	1	1	1
666	83	M	25	225	Pu	Cap	NR	85	6	XX	2	1	1	2	80-84	4	MODERADA	2	0.5	1
667	81	V	25	225	Pu	Cap	NR	100	6	XX	1	1	1	2	80-84	4	INDEP	0	2	1
668	84	M	25	225	Pu	Cap	NR	67	6	XX	2	1	1	2	80-84	4	MODERADA	2	1	1
669	90	V	25	225	Pu	Cap	NR	88	6	XX	1	1	1	2	90 o más	6	MODERADA	2	2	1
670	77	V	25	225	Pu	Cap	NR	93	6	XX	1	1	1	2	75-79	3	ESCASA	1	2	1
671	88	V	25	225	Pu	Cap	NR	89	6	XX	1	1	1	2	85-89	5	MODERADA	2	2	1
672	89	V	25	225	Pu	Cap	NR	100	6	XX	1	1	1	2	85-89	5	INDEP	0	0.5	0.5
673	91	V	25	225	Pu	Cap	NR	99	6	XX	1	1	1	2	90 o más	6	ESCASA	1	1	1
674	92	V	25	225	Pu	Cap	NR	80	6	XX	1	1	1	2	90 o más	6	MODERADA	2	2	1
675	82	M	25	225	Pu	Cap	NR	88	6	XX	2	1	1	2	80-84	4	MODERADA	2	2	1
676	79	M	25	225	Pu	Cap	NR	99	6	XX	2	1	1	2	75-79	3	ESCASA	1	1	1
677	70	V	25	225	Pu	Cap	NR	100	6	XX	1	1	1	2	70-74	2	INDEP	0	0.5	1
678	68	M	25	225	Pu	Cap	NR	67	6	XX	2	1	1	2	65-69	1	MODERADA	2	0.5	1
679	84	M	25	225	Pu	Cap	NR	86	6	XX	2	1	1	2	80-84	4	MODERADA	2	2	1
680	83	M	25	225	Pu	Cap	NR	98	6	XX	2	1	1	2	80-84	4	ESCASA	1	2	1
681	83	M	26	32	Pu	Pue	NR	100	2	P	2	1	2	2	80-84	4	INDEP	0	2	1
682	86	M	26	32	Pu	Pue	NR	83	2	P	2	1	2	2	85-89	5	MODERADA	2	0	1
683	91	M	26	32	Pu	Pue	NR	96	2	P	2	1	2	2	90 o más	6	ESCASA	1	1	1
684	94	M	26	32	Pu	Pue	NR	72	2	P	2	1	2	2	90 o más	6	MODERADA	2	1	1
685	77	V	26	32	Pu	Pue	NR	98	2	P	1	1	2	2	75-79	3	ESCASA	1	1	1
686	86	M	26	32	Pu	Pue	NR	49	2	P	2	1	2	2	85-89	5	SEVERA	3	2	1
687	78	M	26	32	Pu	Pue	NR	100	2	P	2	1	2	2	75-79	3	INDEP	0	2	1
688	82	M	26	32	Pu	Pue	NR	100	2	P	2	1	2	2	80-84	4	INDEP	0	1	1
689	99	V	26	32	Pu	Pue	NR	39	2	P	1	1	2	2	90 o más	6	SEVERA	3	1	1
690	84	V	26	32	Pu	Pue	NR	100	2	P	1	1	2	2	80-84	4	INDEP	0	2	1
691	65	V	26	32	Pu	Pue	NR	100	2	P	1	1	2	2	65-69	1	INDEP	0	1	1
692	95	V	26	32	Pu	Pue	NR	48	2	P	1	1	2	2	90 o más	6	SEVERA	3	2	1
693	89	V	26	32	Pu	Pue	NR	81	2	P	1	1	2	2	85-89	5	MODERADA	2	1	1
694	68	V	27	64	Pr	Pue	R	100	3	M	1	2	2	1	65-69	1	INDEP	0	1	1
695	69	V	27	64	Pr	Pue	R	59	3	M	1	2	2	1	65-69	1	SEVERA	3	2	1
696	70	M	27	64	Pr	Pue	R	79	3	M	2	2	2	1	70-74	2	MODERADA	2	2	1
697	84	M	27	64	Pr	Pue	R	100	3	M	2	2	2	1	80-84	4	INDEP	0	2	0.5
698	86	M	27	64	Pr	Pue	R	77	3	M	2	2	2	1	85-89	5	MODERADA	2	2	0.5
699	87	V	27	64	Pr	Pue	R	98	3	M	1	2	2	1	85-89	5	ESCASA	1	2	1
700	69	M	27	64	Pr	Pue	R	93	3	M	2	2	2	1	65-69	1	ESCASA	1	1	1
701	66	V	27	64	Pr	Pue	R	95	3	M	1	2	2	1	65-69	1	ESCASA	1	1	1
702	65	V	27	64	Pr	Pue	R	96	3	M	1	2	2	1	65-69	1	ESCASA	1	0.5	1
703	75	V	27	64	Pr	Pue	R	80	3	M	1	2	2	1	75-79	3	MODERADA	2	1	1
704	82	V	27	64	Pr	Pue	R	98	3	M	1	2	2	1	80-84	4	ESCASA	1	2	1
706	89	V	27	64	Pr	Pue	R	9	3	M	1	2	2	1	85-89	5	TOTAL	4	2	1
707	77	V	27	64	Pr	Pue	R	3	3	M	1	2	2	1	75-79	3	TOTAL	4	2	0.5
708	82	V	27	64	Pr	Pue	R	18	3	M	1	2	2	1	80-84	4	TOTAL	4	2	0.5
709	75	V	27	64	Pr	Pue	R	3	3	M	1	2	2	1	75-79	3	TOTAL	4	0	1
710	86	M	27	64	Pr	Pue	R	13	3	M	2	2	2	1	85-89	5	TOTAL	4	2	1
711	84	M	27	64	Pr	Pue	R	3	3	M	2	2	2	1	80-84	4	TOTAL	4	1	1
712	96	M	27	64	Pr	Pue	R	89	3	M	2	2	2	1	90 o más	6	MODERADA	2	2	1
713	84	M	27	64	Pr	Pue	R	85	3	M	2	2	2	1	80-84	4	MODERADA	2	2	1
714	84	M	27	64	Pr	Pue	R	94	3	M	2	2	2	1	80-84	4	ESCASA	1	2	0
715	73	M	27	64	Pr	Pue	R	94	3	M	2	2	2	1	70-74	2	ESCASA	1	1	1
716	95	M	27	64	Pr	Pue	R	50	3	M	2	2	2	1	90 o más	6	SEVERA	3	2	1
717	87	M	27	64	Pr	Pue	R	38	3	M	2	2	2	1	85-89	5	SEVERA	3	0.5	1
718	99	M	27	64	Pr	Pue	R	38	3	M	2	2	2	1	90 o más	6	SEVERA	3	2	1
719	89	M	27	64	Pr	Pue	R	66	3	M	2	2	2	1	85-89	5	MODERADA	2	1	1
720	83	M	27	64	Pr	Pue	R	52	3	M	2	2	2	1	80-84	4	SEVERA	3	1	1
721	85	M	27	64	Pr	Pue	R	18	3	M	2	2	2	1	85-89	5	TOTAL	4	1	1
722	85	M	27	64	Pr	Pue	R	98	3	M	2	2	2	1	85-89	5	ESCASA	1	2	0.5
723	85	M	28	150	Pu	Cap	NR	100	5	XL	2	1	1	2	85-89	5	INDEP	0	2	1
724	71	M	28	150	Pu	Cap	NR	88	5	XL	2	1	1	2	70-74	2	MODERADA	2	1	1
725	75	V	28	150	Pu	Cap	NR	98	5	XL	1	1	1	2	75-79	3	ESCASA	1	1	1
726	79	V	28	150	Pu	Cap	NR	98	5	XL	1	1	1	2	75-79	3	ESCASA	1	2	1
727	85	M	28	150	Pu	Cap	NR	89	5	XL	2	1	1	2	85-89	5	MODERADA	2	0.5	1
729	86	V	28	150	Pu	Cap	NR	98	5	XL	1	1	1	2	85-89	5	ESCASA	1	1	1
730	67	M	28	150	Pu	Cap	NR	98	5	XL	2	1	1	2	65-69	1	ESCASA	1	2	1
731	82	M	28	150	Pu	Cap	NR	95	5	XL	2	1	1	2	80-84	4	ESCASA	1	2	1
732	65	V	28	150	Pu	Cap	NR	91	5	XL	1	1	1	2	65-69	1	ESCASA	1	0	1
733	86	M	28	150	Pu	Cap	NR	26	5	XL	2	1	1	2	85-89	5	SEVERA	3	0.5	1
734	92	M	28	150	Pu	Cap	NR	17	5	XL	2	1	1	2	90 o más	6	TOTAL	4	2	1
735	67	M	28	150	Pu	Cap	NR	88	5	XL	2	1	1	2	65-69	1	MODERADA	2	1	1
736	85	M	28	150	Pu	Cap	NR	66	5	XL	2	1	1	2	85-89	5	MODERADA	2	2	1
737	76	M	28	150	Pu	Cap	NR	94	5	XL	2	1	1	2	75-79	3	ESCASA	1	1	1
739	91	M	28	150	Pu	Cap	NR	92	5	XL	2	1	1	2	90 o más	6	ESCASA	1	2	1
740	84	M	29	68	Pr	Cap	NR	94	3	M	2	2	1	2	80-84	4	ESCASA	1	0.5	1
741	70	V	29	68	Pr	Cap	NR	86	3	M	1	2	1	2	70-74	2	MODERADA	2	0	1
742	83	M	29	68	Pr	Cap	NR	35	3	M	2	2	1	2	80-84	4	SEVERA	3	2	1
743	93	V	29	68	Pr	Cap	NR	98	3	M	1	2	1	2	90 o más	6	ESCASA	1	2	1
744	88	M	29	68	Pr	Cap	NR	91	3	M	2	2	1	2	85-89	5	ESCASA	1	2	0
745	80	M	29	68	Pr	Cap	NR	32	3	M	2	2	1	2	80-84	4	SEVERA	3	2	1
746	92	V	29	68	Pr	Cap	NR	36	3	M	1	2	1	2	90 o más	6	SEVERA	3	1	1
747	78	M	30	30	Pu	Pue	NR	37	2	P	2	1	2	2	75-79	3	SEVERA	3	0	1
748	92	M	30	30	Pu	Pue	NR	88	2	P	2	1	2	2	90 o más	6	MODERADA	2	1	1
749	85	M	30	30	Pu	Pue	NR	50	2	P	2	1	2	2	85-89	5	SEVERA	3	2	1
750	68	M	30	30	Pu	Pue	NR	86	2	P	2	1	2	2	65-69	1	MODERADA	2	1	1
751	76	V	30	30	Pu	Pue	NR	73	2	P	1	1	2	2	75-79	3	MODERADA	2	2	1
752	85	M	30	30	Pu	Pue	NR	96	2	P	2	1	2	2	85-89	5	ESCASA	1	2	0
753	81	M	30	30	Pu	Pue	NR	36	2	P	2	1	2	2	80-84	4	SEVERA	3	2	1
754	79	M	30	30	Pu	Pue	NR	53	2	P	2	1	2	2	75-79	3	SEVERA	3	2	1
755	82	M	30	30	Pu	Pue	NR	79	2	P	2	1	2	2	80-84	4	MODERADA	2	2	1
756	70	V	30	30	Pu	Pue	NR	68	2	P	1	1	2	2	70-74	2	MODERADA	2	1	1
757	79	V	30	30	Pu	Pue	NR	96	2	P	1	1	2	2	75-79	3	ESCASA	1	1	1
758	75	M	30	30	Pu	Pue	NR	71	2	P	2	1	2	2	75-79	3	MODERADA	2	0	1
759	74	M	31	95	Pr	Pue	R	98	3	M	2	2	2	1	70-74	2	ESCASA	1	2	1
760	83	M	31	95	Pr	Pue	R	95	3	M	2	2	2	1	80-84	4	ESCASA	1	2	1
761	91	M	31	95	Pr	Pue	R	75	3	M	2	2	2	1	90 o más	6	MODERADA	2	2	1
762	84	M	31	95	Pr	Pue	R	61	3	M	2	2	2	1	80-84	4	MODERADA	2	0	1
764	68	M	31	95	Pr	Pue	R	100	3	M	2	2	2	1	65-69	1	INDEP	0	0.5	1
765	80	M	31	95	Pr	Pue	R	52	3	M	2	2	2	1	80-84	4	SEVERA	3	1	1
766	85	M	31	95	Pr	Pue	R	44	3	M	2	2	2	1	85-89	5	SEVERA	3	2	1
767	81	M	31	95	Pr	Pue	R	69	3	M	2	2	2	1	80-84	4	MODERADA	2	1	0.5
768	77	V	31	95	Pr	Pue	R	93	3	M	1	2	2	1	75-79	3	ESCASA	1	2	1
770	66	V	31	95	Pr	Pue	R	100	3	M	1	2	2	1	65-69	1	INDEP	0	2	1
771	78	V	31	95	Pr	Pue	R	100	3	M	1	2	2	1	75-79	3	INDEP	0	0	1
772	79	V	31	95	Pr	Pue	R	86	3	M	1	2	2	1	75-79	3	MODERADA	2	1	1
773	89	V	31	95	Pr	Pue	R	96	3	M	1	2	2	1	85-89	5	ESCASA	1	1	0.5
774	86	V	32	152	Pr	Pue	NR	95	5	XL	1	2	2	2	85-89	5	ESCASA	1	1	1
775	92	M	32	152	Pr	Pue	NR	95	5	XL	2	2	2	2	90 o más	6	ESCASA	1	2	1
776	71	V	32	152	Pr	Pue	NR	95	5	XL	1	2	2	2	70-74	2	ESCASA	1	1	0.5
777	86	V	32	152	Pr	Pue	NR	95	5	XL	1	2	2	2	85-89	5	ESCASA	1	1	1
778	81	V	32	152	Pr	Pue	NR	95	5	XL	1	2	2	2	80-84	4	ESCASA	1	1	0
779	87	V	32	152	Pr	Pue	NR	100	5	XL	1	2	2	2	85-89	5	INDEP	0	2	1
780	70	M	32	152	Pr	Pue	NR	72	5	XL	2	2	2	2	70-74	2	MODERADA	2	1	1
781	90	M	32	152	Pr	Pue	NR	79	5	XL	2	2	2	2	90 o más	6	MODERADA	2	1	1
782	83	V	32	152	Pr	Pue	NR	80	5	XL	1	2	2	2	80-84	4	MODERADA	2	1	1
783	79	V	32	152	Pr	Pue	NR	41	5	XL	1	2	2	2	75-79	3	SEVERA	3	1	1
784	98	M	33	252	Pr	Cap	NR	87	6	XX	2	2	1	2	90 o más	6	MODERADA	2	2	1
785	92	M	33	252	Pr	Cap	NR	90	6	XX	2	2	1	2	90 o más	6	MODERADA	2	2	1
786	80	M	33	252	Pr	Cap	NR	75	6	XX	2	2	1	2	80-84	4	MODERADA	2	0.5	1
787	91	M	33	252	Pr	Cap	NR	90	6	XX	2	2	1	2	90 o más	6	MODERADA	2	2	1
788	83	V	33	252	Pr	Cap	NR	100	6	XX	1	2	1	2	80-84	4	INDEP	0	2	1
789	87	M	33	252	Pr	Cap	NR	100	6	XX	2	2	1	2	85-89	5	INDEP	0	2	1
790	87	M	33	252	Pr	Cap	NR	50	6	XX	2	2	1	2	85-89	5	SEVERA	3	1	1
791	90	V	33	252	Pr	Cap	NR	90	6	XX	1	2	1	2	90 o más	6	MODERADA	2	2	1
792	86	M	33	252	Pr	Cap	NR	75	6	XX	2	2	1	2	85-89	5	MODERADA	2	2	1
793	94	M	33	252	Pr	Cap	NR	70	6	XX	2	2	1	2	90 o más	6	MODERADA	2	1	1
794	82	M	33	252	Pr	Cap	NR	100	6	XX	2	2	1	2	80-84	4	INDEP	0	1	1
795	83	M	33	252	Pr	Cap	NR	45	6	XX	2	2	1	2	80-84	4	SEVERA	3	1	1
796	87	V	33	252	Pr	Cap	NR	90	6	XX	1	2	1	2	85-89	5	MODERADA	2	1	1
797	83	M	33	252	Pr	Cap	NR	10	6	XX	2	2	1	2	80-84	4	TOTAL	4	1	1
798	73	M	33	252	Pr	Cap	NR	70	6	XX	2	2	1	2	70-74	2	MODERADA	2	0.5	1
799	77	M	33	252	Pr	Cap	NR	52	6	XX	2	2	1	2	75-79	3	SEVERA	3	0	1
800	87	M	33	252	Pr	Cap	NR	23	6	XX	2	2	1	2	85-89	5	SEVERA	3	2	1
801	87	M	33	252	Pr	Cap	NR	80	6	XX	2	2	1	2	85-89	5	MODERADA	2	1	1
802	89	V	33	252	Pr	Cap	NR	8	6	XX	1	2	1	2	85-89	5	TOTAL	4	1	1
803	73	M	33	252	Pr	Cap	NR	41	6	XX	2	2	1	2	70-74	2	SEVERA	3	2	1
804	81	M	33	252	Pr	Cap	NR	42	6	XX	2	2	1	2	80-84	4	SEVERA	3	1	1
805	89	V	33	252	Pr	Cap	NR	23	6	XX	1	2	1	2	85-89	5	SEVERA	3	2	1
806	90	M	33	252	Pr	Cap	NR	30	6	XX	2	2	1	2	90 o más	6	SEVERA	3	2	1
807	99	M	33	252	Pr	Cap	NR	60	6	XX	2	2	1	2	90 o más	6	SEVERA	3	2	1
809	75	M	33	252	Pr	Cap	NR	85	6	XX	2	2	1	2	75-79	3	MODERADA	2	2	1
810	85	M	33	252	Pr	Cap	NR	44	6	XX	2	2	1	2	85-89	5	SEVERA	3	0	1
811	90	M	33	252	Pr	Cap	NR	20	6	XX	2	2	1	2	90 o más	6	TOTAL	4	0	1
812	96	M	33	252	Pr	Cap	NR	27	6	XX	2	2	1	2	90 o más	6	SEVERA	3	2	1
813	90	M	33	252	Pr	Cap	NR	30	6	XX	2	2	1	2	90 o más	6	SEVERA	3	2	1
814	87	M	33	252	Pr	Cap	NR	30	6	XX	2	2	1	2	85-89	5	SEVERA	3	0	1
815	84	M	33	252	Pr	Cap	NR	85	6	XX	2	2	1	2	80-84	4	MODERADA	2	2	1
816	83	V	33	252	Pr	Cap	NR	92	6	XX	1	2	1	2	80-84	4	ESCASA	1	1	1
817	86	M	33	252	Pr	Cap	NR	90	6	XX	2	2	1	2	85-89	5	MODERADA	2	2	1
818	78	V	33	252	Pr	Cap	NR	49	6	XX	1	2	1	2	75-79	3	SEVERA	3	1	1
819	81	V	33	252	Pr	Cap	NR	21	6	XX	1	2	1	2	80-84	4	SEVERA	3	2	0
820	88	M	33	252	Pr	Cap	NR	17	6	XX	2	2	1	2	85-89	5	TOTAL	4	2	1
821	81	M	33	252	Pr	Cap	NR	54	6	XX	2	2	1	2	80-84	4	SEVERA	3	2	1
822	71	M	33	252	Pr	Cap	NR	85	6	XX	2	2	1	2	70-74	2	MODERADA	2	0	1
823	80	V	33	252	Pr	Cap	NR	3	6	XX	1	2	1	2	80-84	4	TOTAL	4	2	1
824	89	M	33	252	Pr	Cap	NR	77	6	XX	2	2	1	2	85-89	5	MODERADA	2	2	1
825	85	V	33	252	Pr	Cap	NR	80	6	XX	1	2	1	2	85-89	5	MODERADA	2	0.5	1
826	80	M	33	252	Pr	Cap	NR	23	6	XX	2	2	1	2	80-84	4	SEVERA	3	2	1
827	85	M	33	252	Pr	Cap	NR	90	6	XX	2	2	1	2	85-89	5	MODERADA	2	2	1
828	91	M	33	252	Pr	Cap	NR	100	6	XX	2	2	1	2	90 o más	6	INDEP	0	2	1
829	92	V	33	252	Pr	Cap	NR	100	6	XX	1	2	1	2	90 o más	6	INDEP	0	1	1
830	73	V	33	252	Pr	Cap	NR	65	6	XX	1	2	1	2	70-74	2	MODERADA	2	2	1
831	90	M	33	252	Pr	Cap	NR	75	6	XX	2	2	1	2	90 o más	6	MODERADA	2	2	1
832	91	M	33	252	Pr	Cap	NR	18	6	XX	2	2	1	2	90 o más	6	TOTAL	4	1	0.5
833	83	M	33	252	Pr	Cap	NR	100	6	XX	2	2	1	2	80-84	4	INDEP	0	2	1
834	91	V	33	252	Pr	Cap	NR	100	6	XX	1	2	1	2	90 o más	6	INDEP	0	2	1
835	73	M	33	252	Pr	Cap	NR	90	6	XX	2	2	1	2	70-74	2	MODERADA	2	1	1
836	75	V	33	252	Pr	Cap	NR	44	6	XX	1	2	1	2	75-79	3	SEVERA	3	2	1
837	88	M	33	252	Pr	Cap	NR	90	6	XX	2	2	1	2	85-89	5	MODERADA	2	1	1
838	84	M	33	252	Pr	Cap	NR	33	6	XX	2	2	1	2	80-84	4	SEVERA	3	0	1
839	92	M	33	252	Pr	Cap	NR	54	6	XX	2	2	1	2	90 o más	6	SEVERA	3	2	0.5
840	66	M	33	252	Pr	Cap	NR	85	6	XX	2	2	1	2	65-69	1	MODERADA	2	0	1
841	79	M	33	252	Pr	Cap	NR	18	6	XX	2	2	1	2	75-79	3	TOTAL	4	1	1
842	72	M	33	252	Pr	Cap	NR	100	6	XX	2	2	1	2	70-74	2	INDEP	0	2	1
843	80	V	33	252	Pr	Cap	NR	100	6	XX	1	2	1	2	80-84	4	INDEP	0	2	1
844	84	M	33	252	Pr	Cap	NR	55	6	XX	2	2	1	2	80-84	4	SEVERA	3	0	1
845	75	M	33	252	Pr	Cap	NR	18	6	XX	2	2	1	2	75-79	3	TOTAL	4	0	1
846	67	V	33	252	Pr	Cap	NR	100	6	XX	1	2	1	2	65-69	1	INDEP	0	2	1
847	71	M	33	252	Pr	Cap	NR	100	6	XX	2	2	1	2	70-74	2	INDEP	0	0	1
848	81	M	33	252	Pr	Cap	NR	59	6	XX	2	2	1	2	80-84	4	SEVERA	3	1	1
849	90	M	33	252	Pr	Cap	NR	64	6	XX	2	2	1	2	90 o más	6	MODERADA	2	2	1
850	80	M	33	252	Pr	Cap	NR	80	6	XX	2	2	1	2	80-84	4	MODERADA	2	2	1
851	85	V	33	252	Pr	Cap	NR	10	6	XX	1	2	1	2	85-89	5	TOTAL	4	1	0
852	85	V	33	252	Pr	Cap	NR	33	6	XX	1	2	1	2	85-89	5	SEVERA	3	1	1
853	84	M	33	252	Pr	Cap	NR	100	6	XX	2	2	1	2	80-84	4	INDEP	0	0.5	1
854	83	V	33	252	Pr	Cap	NR	52	6	XX	1	2	1	2	80-84	4	SEVERA	3	2	1
855	87	M	33	252	Pr	Cap	NR	23	6	XX	2	2	1	2	85-89	5	SEVERA	3	1	1
856	75	M	33	252	Pr	Cap	NR	13	6	XX	2	2	1	2	75-79	3	TOTAL	4	0	1
857	71	M	33	252	Pr	Cap	NR	40	6	XX	2	2	1	2	70-74	2	SEVERA	3	1	1
858	81	M	33	252	Pr	Cap	NR	90	6	XX	2	2	1	2	80-84	4	MODERADA	2	2	1
859	87	M	33	252	Pr	Cap	NR	100	6	XX	2	2	1	2	85-89	5	INDEP	0	2	1
860	77	M	33	252	Pr	Cap	NR	100	6	XX	2	2	1	2	75-79	3	INDEP	0	2	1
861	88	M	33	252	Pr	Cap	NR	58	6	XX	2	2	1	2	85-89	5	SEVERA	3	2	1
862	80	V	33	252	Pr	Cap	NR	13	6	XX	1	2	1	2	80-84	4	TOTAL	4	1	1
863	93	M	33	252	Pr	Cap	NR	10	6	XX	2	2	1	2	90 o más	6	TOTAL	4	1	1
864	66	V	33	252	Pr	Cap	NR	100	6	XX	1	2	1	2	65-69	1	INDEP	0	1	1
865	84	V	33	252	Pr	Cap	NR	100	6	XX	1	2	1	2	80-84	4	INDEP	0	2	1
866	86	M	33	252	Pr	Cap	NR	31	6	XX	2	2	1	2	85-89	5	SEVERA	3	2	1
867	67	V	33	252	Pr	Cap	NR	10	6	XX	1	2	1	2	65-69	1	TOTAL	4	2	1
868	81	M	34	120	Pu	Cap	NR	100	4	L	2	1	1	2	80-84	4	INDEP	0	2	1
869	97	M	34	120	Pu	Cap	NR	84	4	L	2	1	1	2	90 o más	6	MODERADA	2	0	1
870	89	V	34	120	Pu	Cap	NR	87	4	L	1	1	1	2	85-89	5	MODERADA	2	2	1
871	82	M	34	120	Pu	Cap	NR	69	4	L	2	1	1	2	80-84	4	MODERADA	2	0.5	1
872	86	M	34	120	Pu	Cap	NR	79	4	L	2	1	1	2	85-89	5	MODERADA	2	0	1
873	88	V	34	120	Pu	Cap	NR	83	4	L	1	1	1	2	85-89	5	MODERADA	2	1	1
874	84	M	34	120	Pu	Cap	NR	87	4	L	2	1	1	2	80-84	4	MODERADA	2	2	1
875	84	V	34	120	Pu	Cap	NR	100	4	L	1	1	1	2	80-84	4	INDEP	0	2	1
876	77	M	34	120	Pu	Cap	NR	93	4	L	2	1	1	2	75-79	3	ESCASA	1	0.5	1
877	94	M	34	120	Pu	Cap	NR	100	4	L	2	1	1	2	90 o más	6	INDEP	0	2	1
878	80	M	34	120	Pu	Cap	NR	88	4	L	2	1	1	2	80-84	4	MODERADA	2	2	1
879	89	V	34	120	Pu	Cap	NR	98	4	L	1	1	1	2	85-89	5	ESCASA	1	2	1
880	88	M	34	120	Pu	Cap	NR	86	4	L	2	1	1	2	85-89	5	MODERADA	2	2	1
882	82	V	34	120	Pu	Cap	NR	99	4	L	1	1	1	2	80-84	4	ESCASA	1	0.5	1
883	88	M	34	120	Pu	Cap	NR	88	4	L	2	1	1	2	85-89	5	MODERADA	2	0	0.5
885	69	V	34	120	Pu	Cap	NR	100	4	L	1	1	1	2	65-69	1	INDEP	0	2	1
886	92	M	34	120	Pu	Cap	NR	62	4	L	2	1	1	2	90 o más	6	MODERADA	2	1	1
887	92	V	34	120	Pu	Cap	NR	55	4	L	1	1	1	2	90 o más	6	SEVERA	3	0	1
888	87	M	34	120	Pu	Cap	NR	87	4	L	2	1	1	2	85-89	5	MODERADA	2	2	1
889	79	M	34	120	Pu	Cap	NR	100	4	L	2	1	1	2	75-79	3	INDEP	0	0	0
890	85	V	34	120	Pu	Cap	NR	97	4	L	1	1	1	2	85-89	5	ESCASA	1	2	1
891	89	M	34	120	Pu	Cap	NR	83	4	L	2	1	1	2	85-89	5	MODERADA	2	1	1
892	86	M	34	120	Pu	Cap	NR	98	4	L	2	1	1	2	85-89	5	ESCASA	1	0.5	1
893	84	M	34	120	Pu	Cap	NR	100	4	L	2	1	1	2	80-84	4	INDEP	0	1	1
895	73	M	34	120	Pu	Cap	NR	97	4	L	2	1	1	2	70-74	2	ESCASA	1	0.5	1
896	82	M	34	120	Pu	Cap	NR	97	4	L	2	1	1	2	80-84	4	ESCASA	1	1	1
897	77	M	34	120	Pu	Cap	NR	47	4	L	2	1	1	2	75-79	3	SEVERA	3	0.5	1
898	86	M	34	120	Pu	Cap	NR	83	4	L	2	1	1	2	85-89	5	MODERADA	2	0.5	1
899	82	M	34	120	Pu	Cap	NR	90	4	L	2	1	1	2	80-84	4	MODERADA	2	2	1
900	88	M	34	120	Pu	Cap	NR	100	4	L	2	1	1	2	85-89	5	INDEP	0	2	1
901	75	M	34	120	Pu	Cap	NR	100	4	L	2	1	1	2	75-79	3	INDEP	0	2	1
902	84	M	34	120	Pu	Cap	NR	30	4	L	2	1	1	2	80-84	4	SEVERA	3	0	0
903	66	V	34	120	Pu	Cap	NR	100	4	L	1	1	1	2	65-69	1	INDEP	0	0.5	1
904	87	M	34	120	Pu	Cap	NR	16	4	L	2	1	1	2	85-89	5	TOTAL	4	0	1
905	93	V	34	120	Pu	Cap	NR	68	4	L	1	1	1	2	90 o más	6	MODERADA	2	2	1
906	84	M	34	120	Pu	Cap	NR	86	4	L	2	1	1	2	80-84	4	MODERADA	2	2	1
907	82	V	34	120	Pu	Cap	NR	100	4	L	1	1	1	2	80-84	4	INDEP	0	2	1
908	77	V	34	120	Pu	Cap	NR	98	4	L	1	1	1	2	75-79	3	ESCASA	1	2	1
909	88	V	34	120	Pu	Cap	NR	100	4	L	1	1	1	2	85-89	5	INDEP	0	2	1
910	67	V	34	120	Pu	Cap	NR	99	4	L	1	1	1	2	65-69	1	ESCASA	1	1	1
911	90	V	34	120	Pu	Cap	NR	100	4	L	1	1	1	2	90 o más	6	INDEP	0	2	1
912	77	M	34	120	Pu	Cap	NR	100	4	L	2	1	1	2	75-79	3	INDEP	0	1	1
913	88	V	34	120	Pu	Cap	NR	94	4	L	1	1	1	2	85-89	5	ESCASA	1	2	1
914	81	M	34	120	Pu	Cap	NR	88	4	L	2	1	1	2	80-84	4	MODERADA	2	1	1
915	78	M	34	120	Pu	Cap	NR	97	4	L	2	1	1	2	75-79	3	ESCASA	1	0.5	1
916	75	M	34	120	Pu	Cap	NR	100	4	L	2	1	1	2	75-79	3	INDEP	0	1	1
917	93	M	34	120	Pu	Cap	NR	82	4	L	2	1	1	2	90 o más	6	MODERADA	2	2	1
918	72	M	34	120	Pu	Cap	NR	97	4	L	2	1	1	2	70-74	2	ESCASA	1	1	1
